# Supplementary material for: 1-[3,5-Bis(trifluoro­meth­yl)phen­yl]-3-[(5-ethenyl-1-aza­bicyclo­[2.2.2]octan-2-yl)(6-methoxy­quinolin-4-yl)meth­yl]thio­urea–l-proline–methanol (1/1/1)
Source: Acta Crystallogr Sect E Struct Rep Online. 2009 Nov 14;65(Pt 12):o3070. doi: 10.1107/S1600536809047072 (PMC2972067; doi:10.1107/S1600536809047072)
Supplement: Supplementary file 1 [file e-65-o3070-sup1.cif]

##############################################################################
###                                                                        ###
###        Electronic paper (Acta Crystallographica Section E)             ###
###                                                                        ###
##############################################################################
#                                                                            #
# This CIF contains the data in a paper accepted for publication in Acta     #
# Crystallographica Section E. It conforms to the requirements of Notes      #
# for Authors for Section E, and has been peer reviewed under the auspices   #
# of the IUCr Commission on Journals.                                        #
#                                                                            #
# Full details of the Crystallographic Information File format               #
# are given in the paper "The Crystallographic Information File (CIF):       #
# a New Standard Archive File for Crystallography" by S. R. Hall, F. H.      #
# Allen and I. D. Brown [Acta Cryst. (1991), A47, 655-685].                  #
#                                                                            #
# The current version of the core CIF dictionary is obtainable from          #
# ftp://ftp.iucr.org/pub/cif_core.dic. The current version number is 2.4.    #
#                                                                            #
# Software is freely available for graphical display of the structure(s) in  #
# this CIF.  For information consult the CIF home page http://www.iucr.org/  #
# cif/home.html                                                              #
#                                                                            #
# This file may be used for bona fide research purposes within the           #
# scientific community so long as proper attribution is given to the journal # 
# article from which it was obtained.                                        #
#                                                                            #
##############################################################################
                                             
data_global
_audit_creation_method     SHELXL-97
_journal_date_recd_electronic     2009-11-06
_journal_date_accepted     2009-11-07
_journal_name_full     'Acta Crystallographica, Section E'
_journal_year     2009
_journal_volume     65
_journal_issue     12
_journal_page_first     o3070
_journal_page_last     o3070
_journal_paper_category     QO
_journal_coeditor_code     HB5216
_publ_contact_author_name     ' Edward RT Tiekink '
_publ_contact_author_address
;
Department of Chemistry, University of Malaya,
50603 Kuala Lumpur, Malaysia
;
_publ_contact_author_email
;
edward.tiekink@gmail.com
;
_publ_contact_author_fax     ' +60 3 7967 4193 '
_publ_contact_author_phone     ' +60 3 7967 4204 '
_publ_section_title
;\
1-[3,5-Bis(trifluoromethyl)phenyl]-3-[(5-ethenyl-1-azabicyclo[2.2.2]octan-2-\
yl)(6-methoxyquinolin-4-yl)methyl]thiourea--L-proline--methanol (1/1/1)
;
_publ_section_title_footnote
;
 Data reported in this paper were previously deposited with the CCDC (No.
727265).
;
loop_
    _publ_author_name
    _publ_author_footnote
    _publ_author_address
    'Muramulla, Savitha' .
;
Department of Chemistry, The University of Texas at San Antonio,
One UTSA Circle, San Antonio, Texas 78249-0698, USA
;
    'Arman, Hadi D.' .
;
Department of Chemistry, The University of Texas at San Antonio,
One UTSA Circle, San Antonio, Texas 78249-0698, USA
;
    'Zhao, Cong-Gui'
;
Additional correspondence author, e-mail: cong.zhao@utsa.edu.
;
;
Department of Chemistry, The University of Texas at San Antonio,
One UTSA Circle, San Antonio, Texas 78249-0698, USA
;
    'Tiekink, Edward R. T.' .
;
Department of Chemistry, University of Malaya,
50603 Kuala Lumpur, Malaysia
;
data_I
_audit_creation_method     SHELXL-97
_chemical_name_systematic
;
1-[3,5-Bis(trifluoromethyl)phenyl]-3-[(5-ethenyl-1-azabicyclo[2.2.2]octan-
2-yl)(6-methoxyquinolin-4-yl)methyl]thiourea--L-proline--methanol (1/1/1)
;
_chemical_name_common     ?
_chemical_formula_moiety     'C29 H28 F6 N4 O S, C5 H9 N O2, C H4 O'
_chemical_formula_sum     'C35 H41 F6 N5 O4 S'
_chemical_formula_iupac     'C29 H28 F6 N4 O S, C5 H9 N O2, C H4 O'
_chemical_formula_weight     741.79
_chemical_melting_point     ?
_symmetry_cell_setting     orthorhombic
_symmetry_space_group_name_H-M     'P 21 21 21'
_symmetry_space_group_name_Hall     'P 2ac 2ab'
loop_
    _symmetry_equiv_pos_as_xyz
    'x, y, z'
    '-x+1/2, -y, z+1/2'
    '-x, y+1/2, -z+1/2'
    'x+1/2, -y+1/2, -z'
_cell_length_a     11.597(3)
_cell_length_b     13.044(4)
_cell_length_c     23.907(7)
_cell_angle_alpha     90
_cell_angle_beta     90
_cell_angle_gamma     90
_cell_volume     3616.4(18)
_cell_formula_units_Z     4
_cell_measurement_reflns_used     16196
_cell_measurement_theta_min     2.3
_cell_measurement_theta_max     40.2
_cell_measurement_temperature     98(2)
_exptl_crystal_description     'plate'
_exptl_crystal_colour     'colourless'
_exptl_crystal_size_max     0.28
_exptl_crystal_size_mid     0.25
_exptl_crystal_size_min     0.05
_exptl_crystal_density_diffrn     1.362
_exptl_crystal_density_meas     ?
_exptl_crystal_density_method     'not measured'
_exptl_crystal_F_000     1552
_exptl_absorpt_coefficient_mu     0.166
_exptl_absorpt_correction_type     'Multi-scan'
_exptl_absorpt_process_details     '(ABSCOR; Higashi, 1995)'
_exptl_absorpt_correction_T_min     0.722
_exptl_absorpt_correction_T_max     1.000
_exptl_special_details
;
;
_diffrn_ambient_temperature     98(2)
_diffrn_radiation_type     MoK\a
_diffrn_radiation_wavelength     0.71073
_diffrn_radiation_source     'fine-focus sealed tube'
_diffrn_radiation_monochromator     graphite
_diffrn_measurement_device_type     'Rigaku AFC12\K/SATURN724'
_diffrn_measurement_method     \w
_diffrn_detector_area_resol_mean     ?
_diffrn_reflns_number     26093
_diffrn_reflns_av_R_equivalents     0.059
_diffrn_reflns_av_sigmaI/netI     0.056
_diffrn_reflns_theta_min     2.3
_diffrn_reflns_theta_max     27.5
_diffrn_reflns_theta_full     27.5
_diffrn_measured_fraction_theta_max     0.998
_diffrn_measured_fraction_theta_full     0.998
_diffrn_reflns_limit_h_min     -12
_diffrn_reflns_limit_h_max     15
_diffrn_reflns_limit_k_min     -16
_diffrn_reflns_limit_k_max     16
_diffrn_reflns_limit_l_min     -31
_diffrn_reflns_limit_l_max     30
_diffrn_standards_number     0
_diffrn_standards_interval_count     0
_diffrn_standards_interval_time     ?
_diffrn_standards_decay_%     '< 1'
_refine_special_details
;
Refinement of <i>F</i>^2^ against ALL reflections. The weighted <i>R</i>-factor
<i>wR</i> and goodness of fit <i>S</i> are based on <i>F</i>^2^, conventional
<i>R</i>-factors <i>R</i> are based on <i>F</i>, with <i>F</i> set to zero for
negative <i>F</i>^2^. The threshold expression of <i>F</i>^2^ >
2\s(<i>F</i>^2^) is used only for calculating <i>R</i>-factors(gt) <i>etc</i>.
and is not relevant to the choice of reflections for refinement.
<i>R</i>-factors based on <i>F</i>^2^ are statistically about twice as large
as those based on <i>F</i>, and <i>R</i>- factors based on ALL data will be
even larger.
;
_reflns_number_total     8250
_reflns_number_gt     7519
_reflns_threshold_expression     I>2\s(I)
_refine_ls_structure_factor_coef     Fsqd
_refine_ls_matrix_type     full
_refine_ls_R_factor_all     0.066
_refine_ls_R_factor_gt     0.060
_refine_ls_wR_factor_gt     0.144
_refine_ls_wR_factor_ref     0.149
_refine_ls_goodness_of_fit_ref     1.06
_refine_ls_restrained_S_all     1.06
_refine_ls_number_reflns     8250
_refine_ls_number_parameters     471
_refine_ls_number_restraints     3
_refine_ls_hydrogen_treatment     constr
_refine_ls_weighting_scheme     calc
_refine_ls_weighting_details
         'calc w=1/[\s^2^(Fo^2^)+(0.0632P)^2^+2.0147P] where P=(Fo^2^+2Fc^2^)/3'
_atom_sites_solution_hydrogens     geom
_atom_sites_solution_primary     direct
_atom_sites_solution_secondary     difmap
_refine_ls_shift/su_max     ?
_refine_ls_shift/su_max_lt     0.001
_refine_ls_shift/su_mean     0.000
_refine_diff_density_max     0.44
_refine_diff_density_min     -0.27
_refine_ls_extinction_method     none
_refine_ls_extinction_coef     ?
_refine_ls_abs_structure_details     'Flack (1983), 3638 Friedel pairs'
_refine_ls_abs_structure_Flack     -0.03(10)
loop_
    _atom_type_symbol
    _atom_type_description
    _atom_type_scat_dispersion_real
    _atom_type_scat_dispersion_imag
    _atom_type_scat_source
    'C' 'C' 0.0033 0.0016
                         'International Tables Vol C Tables 4.2.6.8 and 6.1.1.4'
    'H' 'H' 0.0000 0.0000
                         'International Tables Vol C Tables 4.2.6.8 and 6.1.1.4'
    'N' 'N' 0.0061 0.0033
                         'International Tables Vol C Tables 4.2.6.8 and 6.1.1.4'
    'O' 'O' 0.0106 0.0060
                         'International Tables Vol C Tables 4.2.6.8 and 6.1.1.4'
    'F' 'F' 0.0171 0.0103
                         'International Tables Vol C Tables 4.2.6.8 and 6.1.1.4'
    'S' 'S' 0.1246 0.1234
                         'International Tables Vol C Tables 4.2.6.8 and 6.1.1.4'
_computing_data_collection     'CrystalClear (Rigaku/MSC 2005)'
_computing_cell_refinement     'CrystalClear (Rigaku/MSC 2005)'
_computing_data_reduction     'CrystalClear (Rigaku/MSC 2005)'
_computing_structure_solution     'SHELXS97 (Sheldrick, 2008)'
_computing_structure_refinement     'SHELXL97 (Sheldrick, 2008)'
_computing_molecular_graphics     'DIAMOND (Brandenburg, 2006)'
_computing_publication_material     'SHELXL97 (Sheldrick, 2008)'
loop_
    _atom_site_type_symbol
    _atom_site_label
    _atom_site_fract_x
    _atom_site_fract_y
    _atom_site_fract_z
    _atom_site_U_iso_or_equiv
    _atom_site_adp_type
    _atom_site_calc_flag
    _atom_site_refinement_flags
    _atom_site_occupancy
    _atom_site_disorder_assembly
    _atom_site_disorder_group
    S S1 0.20467(6) 1.01378(6) 0.06774(3) 0.03013(16) Uani d . 1 . .
    F F1 -0.27893(18) 0.9872(2) 0.24180(9) 0.0572(6) Uani d . 1 . .
    F F2 -0.16591(19) 1.00733(17) 0.31179(9) 0.0499(5) Uani d . 1 . .
    F F3 -0.23783(18) 0.86002(16) 0.29538(10) 0.0489(5) Uani d . 1 . .
    F F4 0.2087(2) 0.8036(2) 0.30422(9) 0.0617(7) Uani d . 1 . .
    F F5 0.2224(2) 0.71239(17) 0.22931(13) 0.0701(8) Uani d . 1 . .
    F F6 0.30477(17) 0.85610(18) 0.23501(10) 0.0513(6) Uani d . 1 . .
    O O1 0.52077(19) 1.13957(19) -0.08112(11) 0.0406(6) Uani d . 1 . .
    N N1 -0.0075(2) 0.9329(2) 0.08569(10) 0.0266(5) Uani d D 1 . .
    H H1N -0.0783 0.9226 0.0737 0.032 Uiso d D 1 . .
    N N2 0.0423(2) 0.95532(18) -0.00465(10) 0.0244(5) Uani d D 1 . .
    H H2N -0.0232 0.9231 -0.0106 0.029 Uiso d D 1 . .
    N N3 0.0920(3) 1.3256(2) -0.06678(12) 0.0354(6) Uani d . 1 . .
    N N4 0.0730(2) 0.83257(18) -0.10719(10) 0.0251(5) Uani d . 1 . .
    C C1 0.0756(2) 0.9653(2) 0.04910(12) 0.0252(5) Uani d . 1 . .
    C C2 0.0023(3) 0.9169(2) 0.14352(12) 0.0262(6) Uani d . 1 . .
    C C3 -0.0951(3) 0.9368(2) 0.17688(12) 0.0264(6) Uani d . 1 . .
    H H3 -0.1636 0.9628 0.1604 0.032 Uiso calc R 1 . .
    C C4 -0.0906(3) 0.9185(2) 0.23392(12) 0.0277(6) Uani d . 1 . .
    C C5 0.0068(3) 0.8775(2) 0.25935(12) 0.0274(6) Uani d . 1 . .
    H H5 0.0087 0.8649 0.2985 0.033 Uiso calc R 1 . .
    C C6 0.1016(3) 0.8556(2) 0.22551(12) 0.0267(6) Uani d . 1 . .
    C C7 0.1005(3) 0.8754(2) 0.16783(12) 0.0273(6) Uani d . 1 . .
    H H7 0.1663 0.8606 0.1456 0.033 Uiso calc R 1 . .
    C C8 -0.1931(3) 0.9433(2) 0.27009(13) 0.0326(6) Uani d . 1 . .
    C C9 0.2074(3) 0.8054(2) 0.24908(12) 0.0314(6) Uani d . 1 . .
    C C10 0.1097(2) 0.9926(2) -0.05211(11) 0.0240(5) Uani d . 1 . .
    H H10 0.1914 0.9693 -0.0481 0.029 Uiso calc R 1 . .
    C C11 0.1065(3) 1.1100(2) -0.05523(11) 0.0268(6) Uani d . 1 . .
    C C12 0.0038(3) 1.1606(2) -0.05184(13) 0.0317(6) Uani d . 1 . .
    H H12 -0.0652 1.1233 -0.0451 0.038 Uiso calc R 1 . .
    C C13 -0.0004(3) 1.2689(2) -0.05832(14) 0.0358(7) Uani d . 1 . .
    H H13 -0.0732 1.3020 -0.0564 0.043 Uiso calc R 1 . .
    C C14 0.1968(3) 1.2774(2) -0.06935(12) 0.0303(6) Uani d . 1 . .
    C C15 0.2093(3) 1.1689(2) -0.06446(12) 0.0272(5) Uani d . 1 . .
    C C16 0.3214(3) 1.1273(2) -0.06837(13) 0.0291(6) Uani d . 1 . .
    H H16 0.3315 1.0553 -0.0650 0.035 Uiso calc R 1 . .
    C C17 0.4170(3) 1.1892(2) -0.07707(13) 0.0331(7) Uani d . 1 . .
    C C18 0.4039(3) 1.2961(2) -0.08108(13) 0.0367(7) Uani d . 1 . .
    H H18 0.4696 1.3385 -0.0863 0.044 Uiso calc R 1 . .
    C C19 0.2961(3) 1.3391(2) -0.07744(13) 0.0353(7) Uani d . 1 . .
    H H19 0.2879 1.4114 -0.0804 0.042 Uiso calc R 1 . .
    C C20 0.6235(3) 1.2008(3) -0.08248(16) 0.0441(9) Uani d . 1 . .
    H H20A 0.6225 1.2446 -0.1158 0.066 Uiso calc R 1 . .
    H H20B 0.6912 1.1560 -0.0837 0.066 Uiso calc R 1 . .
    H H20C 0.6269 1.2438 -0.0489 0.066 Uiso calc R 1 . .
    C C21 0.0576(3) 0.9460(2) -0.10557(11) 0.0253(5) Uani d . 1 . .
    H H21 -0.0272 0.9595 -0.1044 0.030 Uiso calc R 1 . .
    C C22 0.1037(3) 0.9946(2) -0.16008(12) 0.0316(6) Uani d . 1 . .
    H H22A 0.0518 1.0504 -0.1725 0.038 Uiso calc R 1 . .
    H H22B 0.1814 1.0238 -0.1538 0.038 Uiso calc R 1 . .
    C C23 0.1093(3) 0.9104(2) -0.20482(12) 0.0296(6) Uani d . 1 . .
    H H23 0.1227 0.9413 -0.2426 0.035 Uiso calc R 1 . .
    C C24 0.2072(3) 0.8353(2) -0.19002(12) 0.0309(6) Uani d . 1 . .
    H H24 0.1966 0.7716 -0.2127 0.037 Uiso calc R 1 . .
    C C25 0.1918(3) 0.8074(2) -0.12748(12) 0.0287(6) Uani d . 1 . .
    H H25A 0.2063 0.7332 -0.1223 0.034 Uiso calc R 1 . .
    H H25B 0.2491 0.8454 -0.1049 0.034 Uiso calc R 1 . .
    C C26 -0.0115(3) 0.7913(2) -0.14802(12) 0.0286(6) Uani d . 1 . .
    H H26A -0.0904 0.7976 -0.1325 0.034 Uiso calc R 1 . .
    H H26B 0.0042 0.7177 -0.1545 0.034 Uiso calc R 1 . .
    C C27 -0.0043(3) 0.8501(2) -0.20430(12) 0.0298(6) Uani d . 1 . .
    H H27A -0.0064 0.8013 -0.2360 0.036 Uiso calc R 1 . .
    H H27B -0.0705 0.8976 -0.2080 0.036 Uiso calc R 1 . .
    C C28 0.3260(3) 0.8790(4) -0.20272(16) 0.0503(10) Uani d . 1 . .
    H H28 0.3631 0.9173 -0.1741 0.060 Uiso calc R 1 . .
    C C29 0.3799(4) 0.8677(3) -0.2495(2) 0.0744(16) Uani d . 1 . .
    H H29A 0.3455 0.8298 -0.2791 0.089 Uiso calc R 1 . .
    H H29B 0.4541 0.8972 -0.2544 0.089 Uiso calc R 1 . .
    O O2 0.27276(18) 0.59342(16) -0.04507(9) 0.0308(5) Uani d . 1 . .
    O O3 0.3580(2) 0.67889(19) 0.02523(10) 0.0397(6) Uani d . 1 . .
    N N5 0.0627(2) 0.66700(18) -0.02563(10) 0.0251(5) Uani d . 1 . .
    H H5A 0.0321 0.7254 -0.0412 0.030 Uiso calc R 1 . .
    H H5B 0.0929 0.6274 -0.0539 0.030 Uiso calc R 1 . .
    C C30 0.1558(2) 0.6948(2) 0.01543(12) 0.0254(6) Uani d . 1 . .
    H H30 0.1605 0.7710 0.0195 0.030 Uiso calc R 1 . .
    C C31 0.1171(3) 0.6463(3) 0.07085(13) 0.0367(7) Uani d . 1 . .
    H H31A 0.1510 0.5772 0.0756 0.044 Uiso calc R 1 . .
    H H31B 0.1396 0.6896 0.1030 0.044 Uiso calc R 1 . .
    C C32 -0.0125(3) 0.6405(3) 0.06533(16) 0.0436(8) Uani d . 1 . .
    H H32A -0.0486 0.7078 0.0728 0.052 Uiso calc R 1 . .
    H H32B -0.0452 0.5889 0.0913 0.052 Uiso calc R 1 . .
    C C33 -0.0294(3) 0.6086(3) 0.00486(15) 0.0400(8) Uani d . 1 . .
    H H33A -0.0190 0.5337 0.0003 0.048 Uiso calc R 1 . .
    H H33B -0.1071 0.6279 -0.0087 0.048 Uiso calc R 1 . .
    C C34 0.2729(3) 0.6519(2) -0.00328(12) 0.0274(6) Uani d . 1 . .
    O O4 0.0694(2) 0.52089(17) 0.88533(10) 0.0431(6) Uani d D 1 . .
    H H4O 0.0870 0.4641 0.8995 0.065 Uiso d D 1 . .
    C C35 -0.0103(3) 0.4973(3) 0.84173(15) 0.0406(7) Uani d . 1 . .
    H H36A -0.0892 0.5029 0.8561 0.061 Uiso calc R 1 . .
    H H36B 0.0034 0.4273 0.8284 0.061 Uiso calc R 1 . .
    H H36C 0.0002 0.5457 0.8108 0.061 Uiso calc R 1 . .
loop_
    _atom_site_aniso_label
    _atom_site_aniso_U_11
    _atom_site_aniso_U_22
    _atom_site_aniso_U_33
    _atom_site_aniso_U_12
    _atom_site_aniso_U_13
    _atom_site_aniso_U_23
    S1 0.0295(3) 0.0384(4) 0.0225(3) -0.0023(3) -0.0030(3) 0.0013(3)
    F1 0.0466(11) 0.0944(18) 0.0307(10) 0.0325(13) 0.0052(9) 0.0051(11)
    F2 0.0609(13) 0.0517(12) 0.0370(11) 0.0014(10) 0.0119(10) -0.0207(10)
    F3 0.0517(12) 0.0437(11) 0.0512(13) -0.0029(9) 0.0233(11) 0.0025(10)
    F4 0.0498(12) 0.108(2) 0.0278(10) 0.0225(14) -0.0036(10) 0.0171(12)
    F5 0.0691(16) 0.0384(12) 0.103(2) 0.0207(11) -0.0424(16) -0.0196(13)
    F6 0.0359(10) 0.0605(14) 0.0576(14) -0.0024(10) -0.0059(10) 0.0194(11)
    O1 0.0327(11) 0.0404(13) 0.0486(15) -0.0101(10) 0.0050(11) -0.0062(11)
    N1 0.0281(11) 0.0337(13) 0.0180(11) -0.0001(10) -0.0024(10) 0.0006(9)
    N2 0.0277(11) 0.0269(12) 0.0185(11) -0.0027(9) -0.0002(9) 0.0019(9)
    N3 0.0502(16) 0.0284(12) 0.0277(13) 0.0041(11) -0.0036(13) -0.0010(11)
    N4 0.0308(12) 0.0245(11) 0.0199(11) -0.0001(9) -0.0005(10) -0.0007(9)
    C1 0.0322(14) 0.0230(13) 0.0206(12) 0.0027(11) 0.0011(11) 0.0000(10)
    C2 0.0342(14) 0.0238(13) 0.0205(13) -0.0004(11) 0.0010(12) -0.0031(10)
    C3 0.0312(14) 0.0264(13) 0.0215(13) 0.0022(11) -0.0018(11) 0.0007(10)
    C4 0.0336(14) 0.0270(13) 0.0226(13) 0.0027(12) 0.0029(12) -0.0025(11)
    C5 0.0360(15) 0.0276(13) 0.0188(13) 0.0021(12) 0.0002(12) 0.0006(10)
    C6 0.0327(14) 0.0271(14) 0.0204(13) 0.0004(12) -0.0019(12) 0.0006(10)
    C7 0.0295(14) 0.0299(14) 0.0227(13) 0.0036(12) 0.0024(11) -0.0012(11)
    C8 0.0396(16) 0.0355(15) 0.0228(14) 0.0050(13) 0.0025(13) -0.0006(12)
    C9 0.0345(15) 0.0348(15) 0.0250(14) 0.0054(13) -0.0028(13) 0.0015(11)
    C10 0.0298(13) 0.0240(13) 0.0181(12) -0.0004(11) 0.0001(10) 0.0020(10)
    C11 0.0381(15) 0.0252(13) 0.0171(13) 0.0017(11) -0.0005(12) -0.0009(10)
    C12 0.0375(15) 0.0311(15) 0.0266(14) 0.0014(13) -0.0012(13) 0.0003(11)
    C13 0.0458(18) 0.0315(15) 0.0302(16) 0.0088(14) -0.0041(15) -0.0028(12)
    C14 0.0432(16) 0.0253(13) 0.0224(13) -0.0021(12) -0.0013(13) 0.0007(11)
    C15 0.0395(15) 0.0251(13) 0.0171(12) -0.0025(12) -0.0018(12) -0.0010(10)
    C16 0.0378(15) 0.0274(13) 0.0220(13) -0.0024(11) -0.0002(12) -0.0027(11)
    C17 0.0418(17) 0.0343(16) 0.0233(15) -0.0095(13) -0.0005(13) -0.0033(11)
    C18 0.0502(19) 0.0310(16) 0.0291(16) -0.0145(14) -0.0032(14) -0.0004(12)
    C19 0.0545(18) 0.0221(13) 0.0293(16) -0.0095(14) 0.0004(15) 0.0007(11)
    C20 0.0378(17) 0.052(2) 0.043(2) -0.0150(16) 0.0059(15) -0.0086(16)
    C21 0.0319(14) 0.0237(13) 0.0202(12) -0.0012(11) -0.0023(11) 0.0025(10)
    C22 0.0472(17) 0.0266(14) 0.0209(13) -0.0050(13) -0.0010(12) 0.0037(11)
    C23 0.0342(15) 0.0331(15) 0.0214(13) -0.0057(12) -0.0027(12) 0.0029(11)
    C24 0.0295(14) 0.0423(16) 0.0210(13) 0.0002(13) 0.0020(12) -0.0027(12)
    C25 0.0321(15) 0.0326(15) 0.0213(13) 0.0047(12) 0.0009(11) 0.0017(11)
    C26 0.0330(15) 0.0309(14) 0.0217(13) -0.0074(12) 0.0004(12) -0.0019(11)
    C27 0.0344(14) 0.0343(15) 0.0207(13) -0.0027(12) -0.0036(12) 0.0001(11)
    C28 0.0372(18) 0.087(3) 0.0270(17) -0.0125(18) 0.0021(14) 0.0054(18)
    C29 0.073(3) 0.051(2) 0.098(4) -0.024(2) 0.049(3) -0.013(3)
    O2 0.0304(11) 0.0346(11) 0.0275(10) -0.0001(9) 0.0004(9) -0.0076(8)
    O3 0.0342(12) 0.0472(14) 0.0376(13) 0.0069(10) -0.0082(10) -0.0150(11)
    N5 0.0296(12) 0.0230(11) 0.0227(11) 0.0038(9) -0.0034(10) -0.0015(9)
    C30 0.0287(14) 0.0256(13) 0.0220(14) -0.0002(11) -0.0039(11) -0.0001(10)
    C31 0.0424(17) 0.0456(18) 0.0221(14) 0.0013(14) 0.0009(14) 0.0018(13)
    C32 0.0428(18) 0.0484(19) 0.0396(19) -0.0055(15) 0.0124(17) -0.0022(16)
    C33 0.0317(16) 0.0484(19) 0.0400(19) -0.0103(14) 0.0109(14) -0.0094(15)
    C34 0.0336(15) 0.0263(14) 0.0222(13) 0.0029(11) -0.0019(12) 0.0001(10)
    O4 0.0703(16) 0.0265(11) 0.0324(12) 0.0038(11) -0.0218(12) -0.0040(9)
    C35 0.0451(18) 0.0412(18) 0.0354(17) 0.0002(15) -0.0088(15) -0.0022(14)
_geom_special_details
;
All s.u.'s (except the s.u. in the dihedral angle between two l.s. planes) are
estimated using the full covariance matrix. The cell s.u.'s are taken into
account individually in the estimation of s.u.'s in distances, angles and
torsion angles; correlations between s.u.'s in cell parameters are only used
when they are defined by crystal symmetry. An approximate (isotropic)
treatment of cell s.u.'s is used for estimating s.u.'s involving l.s. planes.
;
loop_
    _geom_bond_atom_site_label_1
    _geom_bond_atom_site_label_2
    _geom_bond_site_symmetry_2
    _geom_bond_distance
    _geom_bond_publ_flag
    S1 C1 . 1.685(3) ?
    F1 C8 . 1.333(4) ?
    F2 C8 . 1.338(4) ?
    F3 C8 . 1.348(4) ?
    F4 C9 . 1.319(4) ?
    F5 C9 . 1.314(4) ?
    F6 C9 . 1.351(4) ?
    O1 C17 . 1.370(4) ?
    O1 C20 . 1.435(4) ?
    N1 C1 . 1.369(4) ?
    N1 C2 . 1.403(4) ?
    N1 H1N . 0.8799 ?
    N2 C1 . 1.348(4) ?
    N2 C10 . 1.461(3) ?
    N2 H2N . 0.8799 ?
    N3 C13 . 1.317(4) ?
    N3 C14 . 1.370(4) ?
    N4 C26 . 1.484(4) ?
    N4 C21 . 1.491(4) ?
    N4 C25 . 1.497(4) ?
    C2 C7 . 1.389(4) ?
    C2 C3 . 1.406(4) ?
    C3 C4 . 1.385(4) ?
    C3 H3 . 0.9500 ?
    C4 C5 . 1.389(4) ?
    C4 C8 . 1.505(4) ?
    C5 C6 . 1.395(4) ?
    C5 H5 . 0.9500 ?
    C6 C7 . 1.403(4) ?
    C6 C9 . 1.500(4) ?
    C7 H7 . 0.9500 ?
    C10 C11 . 1.533(4) ?
    C10 C21 . 1.538(4) ?
    C10 H10 . 1.0000 ?
    C11 C12 . 1.364(4) ?
    C11 C15 . 1.436(4) ?
    C12 C13 . 1.423(4) ?
    C12 H12 . 0.9500 ?
    C13 H13 . 0.9500 ?
    C14 C19 . 1.418(4) ?
    C14 C15 . 1.427(4) ?
    C15 C16 . 1.411(4) ?
    C16 C17 . 1.387(4) ?
    C16 H16 . 0.9500 ?
    C17 C18 . 1.406(5) ?
    C18 C19 . 1.373(5) ?
    C18 H18 . 0.9500 ?
    C19 H19 . 0.9500 ?
    C20 H20A . 0.9800 ?
    C20 H20B . 0.9800 ?
    C20 H20C . 0.9800 ?
    C21 C22 . 1.545(4) ?
    C21 H21 . 1.0000 ?
    C22 C23 . 1.534(4) ?
    C22 H22A . 0.9900 ?
    C22 H22B . 0.9900 ?
    C23 C27 . 1.535(4) ?
    C23 C24 . 1.541(4) ?
    C23 H23 . 1.0000 ?
    C24 C28 . 1.521(4) ?
    C24 C25 . 1.549(4) ?
    C24 H24 . 1.0000 ?
    C25 H25A . 0.9900 ?
    C25 H25B . 0.9900 ?
    C26 C27 . 1.551(4) ?
    C26 H26A . 0.9900 ?
    C26 H26B . 0.9900 ?
    C27 H27A . 0.9900 ?
    C27 H27B . 0.9900 ?
    C28 C29 . 1.290(6) ?
    C28 H28 . 0.9500 ?
    C29 H29A . 0.9500 ?
    C29 H29B . 0.9500 ?
    O2 C34 . 1.257(3) ?
    O3 C34 . 1.250(4) ?
    N5 C33 . 1.501(4) ?
    N5 C30 . 1.504(4) ?
    N5 H5A . 0.9200 ?
    N5 H5B . 0.9200 ?
    C30 C34 . 1.535(4) ?
    C30 C31 . 1.535(4) ?
    C30 H30 . 1.0000 ?
    C31 C32 . 1.511(5) ?
    C31 H31A . 0.9900 ?
    C31 H31B . 0.9900 ?
    C32 C33 . 1.517(5) ?
    C32 H32A . 0.9900 ?
    C32 H32B . 0.9900 ?
    C33 H33A . 0.9900 ?
    C33 H33B . 0.9900 ?
    O4 C35 . 1.426(4) ?
    O4 H4O . 0.8400 ?
    C35 H36A . 0.9800 ?
    C35 H36B . 0.9800 ?
    C35 H36C . 0.9800 ?
loop_
    _geom_angle_atom_site_label_1
    _geom_angle_atom_site_label_2
    _geom_angle_atom_site_label_3
    _geom_angle_site_symmetry_1
    _geom_angle_site_symmetry_3
    _geom_angle
    _geom_angle_publ_flag
    C17 O1 C20 . . 117.9(3) ?
    C1 N1 C2 . . 128.2(3) ?
    C1 N1 H1N . . 119.7 ?
    C2 N1 H1N . . 112.1 ?
    C1 N2 C10 . . 123.7(2) ?
    C1 N2 H2N . . 116.5 ?
    C10 N2 H2N . . 119.7 ?
    C13 N3 C14 . . 118.1(3) ?
    C26 N4 C21 . . 107.4(2) ?
    C26 N4 C25 . . 108.4(2) ?
    C21 N4 C25 . . 109.7(2) ?
    N2 C1 N1 . . 112.2(2) ?
    N2 C1 S1 . . 122.9(2) ?
    N1 C1 S1 . . 124.9(2) ?
    C7 C2 N1 . . 122.5(3) ?
    C7 C2 C3 . . 119.5(3) ?
    N1 C2 C3 . . 117.8(3) ?
    C4 C3 C2 . . 119.8(3) ?
    C4 C3 H3 . . 120.1 ?
    C2 C3 H3 . . 120.1 ?
    C3 C4 C5 . . 121.8(3) ?
    C3 C4 C8 . . 119.9(3) ?
    C5 C4 C8 . . 118.2(3) ?
    C4 C5 C6 . . 117.8(3) ?
    C4 C5 H5 . . 121.1 ?
    C6 C5 H5 . . 121.1 ?
    C5 C6 C7 . . 121.6(3) ?
    C5 C6 C9 . . 121.1(3) ?
    C7 C6 C9 . . 117.2(3) ?
    C2 C7 C6 . . 119.4(3) ?
    C2 C7 H7 . . 120.3 ?
    C6 C7 H7 . . 120.3 ?
    F1 C8 F2 . . 106.6(3) ?
    F1 C8 F3 . . 106.6(3) ?
    F2 C8 F3 . . 105.1(3) ?
    F1 C8 C4 . . 113.0(3) ?
    F2 C8 C4 . . 112.1(3) ?
    F3 C8 C4 . . 112.8(3) ?
    F5 C9 F4 . . 110.0(3) ?
    F5 C9 F6 . . 104.6(3) ?
    F4 C9 F6 . . 104.4(3) ?
    F5 C9 C6 . . 112.1(3) ?
    F4 C9 C6 . . 113.1(3) ?
    F6 C9 C6 . . 112.1(2) ?
    N2 C10 C11 . . 111.0(2) ?
    N2 C10 C21 . . 107.7(2) ?
    C11 C10 C21 . . 110.2(2) ?
    N2 C10 H10 . . 109.3 ?
    C11 C10 H10 . . 109.3 ?
    C21 C10 H10 . . 109.3 ?
    C12 C11 C15 . . 118.4(3) ?
    C12 C11 C10 . . 120.1(3) ?
    C15 C11 C10 . . 121.5(3) ?
    C11 C12 C13 . . 120.2(3) ?
    C11 C12 H12 . . 119.9 ?
    C13 C12 H12 . . 119.9 ?
    N3 C13 C12 . . 123.1(3) ?
    N3 C13 H13 . . 118.4 ?
    C12 C13 H13 . . 118.4 ?
    N3 C14 C19 . . 117.8(3) ?
    N3 C14 C15 . . 122.8(3) ?
    C19 C14 C15 . . 119.4(3) ?
    C16 C15 C14 . . 118.0(3) ?
    C16 C15 C11 . . 124.7(3) ?
    C14 C15 C11 . . 117.3(3) ?
    C17 C16 C15 . . 121.5(3) ?
    C17 C16 H16 . . 119.3 ?
    C15 C16 H16 . . 119.3 ?
    O1 C17 C16 . . 116.0(3) ?
    O1 C17 C18 . . 123.9(3) ?
    C16 C17 C18 . . 120.1(3) ?
    C19 C18 C17 . . 119.9(3) ?
    C19 C18 H18 . . 120.0 ?
    C17 C18 H18 . . 120.0 ?
    C18 C19 C14 . . 121.1(3) ?
    C18 C19 H19 . . 119.5 ?
    C14 C19 H19 . . 119.5 ?
    O1 C20 H20A . . 109.5 ?
    O1 C20 H20B . . 109.5 ?
    H20A C20 H20B . . 109.5 ?
    O1 C20 H20C . . 109.5 ?
    H20A C20 H20C . . 109.5 ?
    H20B C20 H20C . . 109.5 ?
    N4 C21 C10 . . 111.5(2) ?
    N4 C21 C22 . . 110.1(2) ?
    C10 C21 C22 . . 113.8(2) ?
    N4 C21 H21 . . 107.0 ?
    C10 C21 H21 . . 107.0 ?
    C22 C21 H21 . . 107.0 ?
    C23 C22 C21 . . 108.0(2) ?
    C23 C22 H22A . . 110.1 ?
    C21 C22 H22A . . 110.1 ?
    C23 C22 H22B . . 110.1 ?
    C21 C22 H22B . . 110.1 ?
    H22A C22 H22B . . 108.4 ?
    C22 C23 C27 . . 109.0(2) ?
    C22 C23 C24 . . 109.0(2) ?
    C27 C23 C24 . . 107.7(2) ?
    C22 C23 H23 . . 110.3 ?
    C27 C23 H23 . . 110.3 ?
    C24 C23 H23 . . 110.3 ?
    C28 C24 C23 . . 112.6(3) ?
    C28 C24 C25 . . 112.7(3) ?
    C23 C24 C25 . . 106.7(2) ?
    C28 C24 H24 . . 108.3 ?
    C23 C24 H24 . . 108.3 ?
    C25 C24 H24 . . 108.3 ?
    N4 C25 C24 . . 111.5(2) ?
    N4 C25 H25A . . 109.3 ?
    C24 C25 H25A . . 109.3 ?
    N4 C25 H25B . . 109.3 ?
    C24 C25 H25B . . 109.3 ?
    H25A C25 H25B . . 108.0 ?
    N4 C26 C27 . . 110.8(2) ?
    N4 C26 H26A . . 109.5 ?
    C27 C26 H26A . . 109.5 ?
    N4 C26 H26B . . 109.5 ?
    C27 C26 H26B . . 109.5 ?
    H26A C26 H26B . . 108.1 ?
    C23 C27 C26 . . 107.9(2) ?
    C23 C27 H27A . . 110.1 ?
    C26 C27 H27A . . 110.1 ?
    C23 C27 H27B . . 110.1 ?
    C26 C27 H27B . . 110.1 ?
    H27A C27 H27B . . 108.4 ?
    C29 C28 C24 . . 124.7(4) ?
    C29 C28 H28 . . 117.6 ?
    C24 C28 H28 . . 117.6 ?
    C28 C29 H29A . . 120.0 ?
    C28 C29 H29B . . 120.0 ?
    H29A C29 H29B . . 120.0 ?
    C33 N5 C30 . . 108.4(2) ?
    C33 N5 H5A . . 110.0 ?
    C30 N5 H5A . . 110.0 ?
    C33 N5 H5B . . 110.0 ?
    C30 N5 H5B . . 110.0 ?
    H5A N5 H5B . . 108.4 ?
    N5 C30 C34 . . 110.9(2) ?
    N5 C30 C31 . . 104.7(2) ?
    C34 C30 C31 . . 111.1(2) ?
    N5 C30 H30 . . 110.0 ?
    C34 C30 H30 . . 110.0 ?
    C31 C30 H30 . . 110.0 ?
    C32 C31 C30 . . 103.7(3) ?
    C32 C31 H31A . . 111.0 ?
    C30 C31 H31A . . 111.0 ?
    C32 C31 H31B . . 111.0 ?
    C30 C31 H31B . . 111.0 ?
    H31A C31 H31B . . 109.0 ?
    C31 C32 C33 . . 103.0(3) ?
    C31 C32 H32A . . 111.2 ?
    C33 C32 H32A . . 111.2 ?
    C31 C32 H32B . . 111.2 ?
    C33 C32 H32B . . 111.2 ?
    H32A C32 H32B . . 109.1 ?
    N5 C33 C32 . . 103.4(3) ?
    N5 C33 H33A . . 111.1 ?
    C32 C33 H33A . . 111.1 ?
    N5 C33 H33B . . 111.1 ?
    C32 C33 H33B . . 111.1 ?
    H33A C33 H33B . . 109.0 ?
    O3 C34 O2 . . 127.2(3) ?
    O3 C34 C30 . . 115.9(2) ?
    O2 C34 C30 . . 116.9(3) ?
    C35 O4 H4O . . 105.2 ?
    O4 C35 H36A . . 109.5 ?
    O4 C35 H36B . . 109.5 ?
    H36A C35 H36B . . 109.5 ?
    O4 C35 H36C . . 109.5 ?
    H36A C35 H36C . . 109.5 ?
    H36B C35 H36C . . 109.5 ?
loop_
    _geom_torsion_atom_site_label_1
    _geom_torsion_atom_site_label_2
    _geom_torsion_atom_site_label_3
    _geom_torsion_atom_site_label_4
    _geom_torsion_site_symmetry_1
    _geom_torsion_site_symmetry_2
    _geom_torsion_site_symmetry_3
    _geom_torsion_site_symmetry_4
    _geom_torsion
    _geom_torsion_publ_flag
    C10 N2 C1 N1 . . . . 174.2(2) ?
    C10 N2 C1 S1 . . . . -5.1(4) ?
    C2 N1 C1 N2 . . . . 169.3(3) ?
    C2 N1 C1 S1 . . . . -11.5(4) ?
    C1 N1 C2 C7 . . . . -38.0(4) ?
    C1 N1 C2 C3 . . . . 146.9(3) ?
    C7 C2 C3 C4 . . . . 2.4(4) ?
    N1 C2 C3 C4 . . . . 177.6(3) ?
    C2 C3 C4 C5 . . . . -2.1(4) ?
    C2 C3 C4 C8 . . . . 177.8(3) ?
    C3 C4 C5 C6 . . . . 0.4(4) ?
    C8 C4 C5 C6 . . . . -179.4(3) ?
    C4 C5 C6 C7 . . . . 1.0(4) ?
    C4 C5 C6 C9 . . . . -176.3(3) ?
    N1 C2 C7 C6 . . . . -176.0(3) ?
    C3 C2 C7 C6 . . . . -1.0(4) ?
    C5 C6 C7 C2 . . . . -0.7(4) ?
    C9 C6 C7 C2 . . . . 176.7(3) ?
    C3 C4 C8 F1 . . . . -3.3(4) ?
    C5 C4 C8 F1 . . . . 176.6(3) ?
    C3 C4 C8 F2 . . . . -123.8(3) ?
    C5 C4 C8 F2 . . . . 56.1(4) ?
    C3 C4 C8 F3 . . . . 117.8(3) ?
    C5 C4 C8 F3 . . . . -62.3(4) ?
    C5 C6 C9 F5 . . . . 112.8(3) ?
    C7 C6 C9 F5 . . . . -64.5(4) ?
    C5 C6 C9 F4 . . . . -12.2(4) ?
    C7 C6 C9 F4 . . . . 170.4(3) ?
    C5 C6 C9 F6 . . . . -129.9(3) ?
    C7 C6 C9 F6 . . . . 52.7(4) ?
    C1 N2 C10 C11 . . . . -71.9(3) ?
    C1 N2 C10 C21 . . . . 167.5(3) ?
    N2 C10 C11 C12 . . . . -48.9(4) ?
    C21 C10 C11 C12 . . . . 70.2(3) ?
    N2 C10 C11 C15 . . . . 134.2(3) ?
    C21 C10 C11 C15 . . . . -106.7(3) ?
    C15 C11 C12 C13 . . . . 1.0(4) ?
    C10 C11 C12 C13 . . . . -176.0(3) ?
    C14 N3 C13 C12 . . . . -0.1(5) ?
    C11 C12 C13 N3 . . . . -1.1(5) ?
    C13 N3 C14 C19 . . . . -178.9(3) ?
    C13 N3 C14 C15 . . . . 1.4(5) ?
    N3 C14 C15 C16 . . . . 179.3(3) ?
    C19 C14 C15 C16 . . . . -0.5(4) ?
    N3 C14 C15 C11 . . . . -1.4(4) ?
    C19 C14 C15 C11 . . . . 178.8(3) ?
    C12 C11 C15 C16 . . . . 179.4(3) ?
    C10 C11 C15 C16 . . . . -3.6(4) ?
    C12 C11 C15 C14 . . . . 0.2(4) ?
    C10 C11 C15 C14 . . . . 177.1(2) ?
    C14 C15 C16 C17 . . . . -0.4(4) ?
    C11 C15 C16 C17 . . . . -179.7(3) ?
    C20 O1 C17 C16 . . . . -171.7(3) ?
    C20 O1 C17 C18 . . . . 8.2(5) ?
    C15 C16 C17 O1 . . . . -178.8(3) ?
    C15 C16 C17 C18 . . . . 1.3(5) ?
    O1 C17 C18 C19 . . . . 178.9(3) ?
    C16 C17 C18 C19 . . . . -1.2(5) ?
    C17 C18 C19 C14 . . . . 0.3(5) ?
    N3 C14 C19 C18 . . . . -179.3(3) ?
    C15 C14 C19 C18 . . . . 0.5(5) ?
    C26 N4 C21 C10 . . . . 160.9(2) ?
    C25 N4 C21 C10 . . . . -81.6(3) ?
    C26 N4 C21 C22 . . . . -71.8(3) ?
    C25 N4 C21 C22 . . . . 45.7(3) ?
    N2 C10 C21 N4 . . . . -66.2(3) ?
    C11 C10 C21 N4 . . . . 172.7(2) ?
    N2 C10 C21 C22 . . . . 168.5(2) ?
    C11 C10 C21 C22 . . . . 47.4(3) ?
    N4 C21 C22 C23 . . . . 19.9(3) ?
    C10 C21 C22 C23 . . . . 145.9(3) ?
    C21 C22 C23 C27 . . . . 46.9(3) ?
    C21 C22 C23 C24 . . . . -70.5(3) ?
    C22 C23 C24 C28 . . . . -75.7(3) ?
    C27 C23 C24 C28 . . . . 166.2(3) ?
    C22 C23 C24 C25 . . . . 48.3(3) ?
    C27 C23 C24 C25 . . . . -69.8(3) ?
    C26 N4 C25 C24 . . . . 48.2(3) ?
    C21 N4 C25 C24 . . . . -68.7(3) ?
    C28 C24 C25 N4 . . . . 141.8(3) ?
    C23 C24 C25 N4 . . . . 17.8(3) ?
    C21 N4 C26 C27 . . . . 50.5(3) ?
    C25 N4 C26 C27 . . . . -67.9(3) ?
    C22 C23 C27 C26 . . . . -66.9(3) ?
    C24 C23 C27 C26 . . . . 51.2(3) ?
    N4 C26 C27 C23 . . . . 15.6(3) ?
    C23 C24 C28 C29 . . . . -90.9(5) ?
    C25 C24 C28 C29 . . . . 148.4(5) ?
    C33 N5 C30 C34 . . . . 122.3(3) ?
    C33 N5 C30 C31 . . . . 2.4(3) ?
    N5 C30 C31 C32 . . . . -26.2(3) ?
    C34 C30 C31 C32 . . . . -146.0(3) ?
    C30 C31 C32 C33 . . . . 40.0(3) ?
    C30 N5 C33 C32 . . . . 22.2(3) ?
    C31 C32 C33 N5 . . . . -38.3(4) ?
    N5 C30 C34 O3 . . . . 173.5(3) ?
    C31 C30 C34 O3 . . . . -70.4(3) ?
    N5 C30 C34 O2 . . . . -6.9(4) ?
    C31 C30 C34 O2 . . . . 109.1(3) ?
loop_
    _geom_hbond_atom_site_label_D
    _geom_hbond_atom_site_label_H
    _geom_hbond_atom_site_label_A
    _geom_hbond_site_symmetry_A
    _geom_hbond_distance_DH
    _geom_hbond_distance_HA
    _geom_hbond_distance_DA
    _geom_hbond_angle_DHA
    _geom_hbond_publ_flag
    N1 H1n O2 4_465 0.88 1.87 2.749(3) 177 y
    N2 H2n O3 4_465 0.88 1.95 2.806(3) 165 y
    N5 H5a N4 1_555 0.92 2.16 2.912(3) 138 y
    N5 H5a O3 4_465 0.92 2.40 3.111(3) 134 y
    N5 H5b O4 1_554 0.92 2.03 2.858(3) 149 y
    O4 H4o N3 1_546 0.84 1.98 2.805(4) 168 y
