# Supplementary material for: 1-[3,5-Bis(trifluoro­meth­yl)phen­yl]-3-[(5-ethenyl-1-aza­bicyclo­[2.2.2]octan-2-yl)(6-methoxy­quinolin-4-yl)meth­yl]thio­urea–l-proline–methanol (1/1/1)
Source: Acta Crystallogr Sect E Struct Rep Online. 2009 Nov 14;65(Pt 12):o3070. doi: 10.1107/S1600536809047072 (PMC2972067; doi:10.1107/S1600536809047072)
Supplement: Supplementary file 2 [file e-65-o3070-Isup2.hkl]

#
# h,k,l, Fc-squared, Fo-squared, sigma(Fo-squared) and status flag
#
data_I
_shelx_title ' cd0305a in P2(1)2(1)2(1)'
_shelx_refln_list_code          4
_shelx_F_calc_maximum      241.33
_exptl_crystal_F_000      1552.00
_reflns_d_resolution_high  0.7698
 
loop_
 _symmetry_equiv_pos_as_xyz
 'x, y, z'
 '-x+1/2, -y, z+1/2'
 '-x, y+1/2, -z+1/2'
 'x+1/2, -y+1/2, -z'
 
_cell_length_a    11.5970
_cell_length_b    13.0440
_cell_length_c    23.9070
_cell_angle_alpha  90.000
_cell_angle_beta   90.000
_cell_angle_gamma  90.000
 
_shelx_F_squared_multiplier     1.000
 
loop_
 _refln_index_h
 _refln_index_k
 _refln_index_l
 _refln_F_squared_calc
 _refln_F_squared_meas
 _refln_F_squared_sigma
 _refln_observed_status
   2   0   0      842.75      601.27     13.52 o
   4   0   0    10867.03    10270.95    106.75 o
   6   0   0       37.08       24.41      8.60 o
   8   0   0        3.28       27.77     15.31 o
  10   0   0    11821.92    13673.27    377.21 o
  12   0   0       16.07       26.18      7.17 o
  14   0   0      411.60      458.43     49.49 o
   1   1   0      878.74      725.38     24.03 o
   2   1   0     1673.44     1607.54     18.00 o
   3   1   0     5449.16     5400.97     55.83 o
   4   1   0       60.00       40.51      5.28 o
   5   1   0      103.77       92.38      7.18 o
   6   1   0      382.45      353.18     17.39 o
   7   1   0      820.77      605.36     39.92 o
   8   1   0     1096.33      715.12    174.34 o
   9   1   0     1334.32      966.66    318.55 o
  10   1   0      974.63     1156.36     49.26 o
  11   1   0     1424.48     1578.83     40.36 o
  12   1   0       89.82       94.10      8.57 o
  13   1   0       55.43       44.83      6.69 o
  14   1   0       89.53       87.43      8.79 o
  15   1   0       62.87       62.97      9.43 o
   0   2   0      199.34      189.59     12.56 o
   1   2   0    24113.30    23834.55    780.88 o
   2   2   0     3448.54     3203.92     55.73 o
   3   2   0     1350.48     1244.40     16.58 o
   4   2   0       61.03       17.74      5.89 o
   5   2   0       81.45       61.07      6.82 o
   6   2   0      319.23      327.01     12.75 o
   7   2   0      168.15      157.29     14.68 o
   8   2   0      333.39      363.14     22.33 o
   9   2   0     1603.68     1702.47     44.71 o
  10   2   0       11.32       29.63      6.75 o
  11   2   0      170.95      198.58     20.19 o
  12   2   0       40.19       26.98      7.82 o
  13   2   0      356.68      409.85     27.45 o
  14   2   0       43.12       44.74      6.91 o
   1   3   0        7.89      139.38     13.18 o
   2   3   0     1480.63     1239.54     30.06 o
   3   3   0     1480.42     1184.55     18.00 o
   4   3   0     3460.17     3699.60     32.15 o
   5   3   0      724.64      494.39     14.88 o
   6   3   0     3019.63     2981.56     37.71 o
   7   3   0      831.84      798.83     28.27 o
   8   3   0      619.36      606.17     21.69 o
   9   3   0     1470.04     1499.64     45.72 o
  10   3   0      138.89      105.54     12.86 o
  11   3   0       26.47       24.15     10.90 o
  12   3   0       31.41       43.99      7.86 o
  13   3   0      114.38      142.44     17.84 o
  14   3   0      151.91      156.20     13.81 o
   0   4   0     8161.14     8143.52     94.01 o
   1   4   0     1348.84     1181.06     13.29 o
   2   4   0     2396.44     2317.46    113.31 o
   3   4   0     2731.96     2269.26     68.02 o
   4   4   0      278.71      288.40     20.47 o
   5   4   0      287.46      288.08     13.76 o
   6   4   0        2.02       13.34      4.06 o
   7   4   0       51.28       41.21      6.14 o
   8   4   0     1556.83     1442.91     30.61 o
   9   4   0       56.86       57.45     20.71 o
  10   4   0        7.38        6.38      4.91 o
  11   4   0       11.36       23.18      6.39 o
  12   4   0      258.18      238.99     35.47 o
  13   4   0       18.27       31.04     11.89 o
  14   4   0      101.61      159.46     19.82 o
   1   5   0      218.99      138.02     10.00 o
   2   5   0       16.23       18.96      6.61 o
   3   5   0     4743.34     4809.98    206.93 o
   4   5   0       34.01       59.22      9.45 o
   5   5   0     2495.89     2599.00     55.42 o
   6   5   0      297.30      315.79     17.96 o
   7   5   0        1.60       18.32      6.65 o
   8   5   0      749.72      633.20     46.06 o
   9   5   0     1369.63     1476.26     50.72 o
  10   5   0      331.26      253.03     21.90 o
  11   5   0      364.69      426.57     44.65 o
  12   5   0      127.93       81.17     15.66 o
  13   5   0      201.18      269.49     27.44 o
  14   5   0       40.70       65.05     17.44 o
   0   6   0    41787.85    44961.57    745.37 o
   1   6   0     4262.36     4057.07     35.33 o
   2   6   0     3993.83     3975.79     64.09 o
   3   6   0        0.86        5.99     11.24 o
   4   6   0        0.81       10.58      5.76 o
   5   6   0      145.69      175.03     15.32 o
   6   6   0       49.58       75.75     10.15 o
   7   6   0       55.52       25.23      6.69 o
   8   6   0      676.81      537.13     47.69 o
   9   6   0       68.36       62.28      9.62 o
  10   6   0      407.88      340.22     50.79 o
  11   6   0       61.23       42.18     13.72 o
  12   6   0      220.95      185.50     30.37 o
  13   6   0      189.78      183.68     24.51 o
  14   6   0      285.86      353.72     47.22 o
   1   7   0     3231.93     3481.53     53.83 o
   2   7   0     2836.93     3173.34     90.95 o
   3   7   0      341.71      410.83     73.31 o
   4   7   0     1198.28     1152.23     38.22 o
   5   7   0      449.41      480.81     29.80 o
   6   7   0     1516.27     1610.32     66.67 o
   7   7   0       76.50       90.87     13.30 o
   8   7   0       92.73       88.53     12.55 o
   9   7   0      908.27      852.33     31.05 o
  10   7   0       97.16       86.56      9.90 o
  11   7   0      966.73     1055.71     22.96 o
  12   7   0      144.37      105.49     21.65 o
  13   7   0       79.46      123.06     38.49 o
   0   8   0      220.52      157.49     18.32 o
   1   8   0      274.85      227.00     18.23 o
   2   8   0      359.07      348.41     34.29 o
   3   8   0      424.08      376.26     31.15 o
   4   8   0      343.54      387.86     28.00 o
   5   8   0     2161.04     2093.84     81.85 o
   6   8   0      183.90      154.79     28.94 o
   7   8   0       27.12       18.53      6.72 o
   8   8   0      511.91      530.25     35.87 o
   9   8   0      361.88      369.66     27.38 o
  10   8   0      138.74      142.09     22.25 o
  11   8   0      122.49      100.45     16.29 o
  12   8   0        3.52       23.63     25.91 o
  13   8   0       53.45       77.12     20.10 o
   1   9   0      105.47       62.50     23.56 o
   2   9   0       91.25       85.15     22.98 o
   3   9   0      723.12      786.08     40.19 o
   4   9   0     2799.04     3058.02     73.99 o
   5   9   0      801.31      878.40     58.75 o
   6   9   0     1013.09     1264.00     61.48 o
   7   9   0       85.97       85.28     10.90 o
   8   9   0       17.39       25.26      6.29 o
   9   9   0       25.96       22.20      7.30 o
  10   9   0       26.06       31.68      9.72 o
  11   9   0      421.13      427.88     81.26 o
  12   9   0        4.90       28.57     10.54 o
   0  10   0      270.28      253.52     28.89 o
   1  10   0      594.22      638.12     33.37 o
   2  10   0     1006.36     1123.92     40.14 o
   3  10   0      755.15      845.41     47.45 o
   4  10   0      666.91      625.04     45.73 o
   5  10   0       25.26       24.15      7.38 o
   6  10   0        0.09       -3.88      5.94 o
   7  10   0      616.85      716.59     41.75 o
   8  10   0       30.50       27.56      7.01 o
   9  10   0      104.27      132.12     20.97 o
  10  10   0      133.45      100.08     12.29 o
  11  10   0        7.47        8.57      3.59 o
  12  10   0       38.70       61.35     18.28 o
   1  11   0       78.26       42.64      8.83 o
   2  11   0      329.25      297.03     21.21 o
   3  11   0      822.59      885.03     43.64 o
   4  11   0       12.34       12.41      5.97 o
   5  11   0      180.57      161.09     17.69 o
   6  11   0        8.00       29.98      8.61 o
   7  11   0       57.16       40.55     10.29 o
   8  11   0       90.83       87.46     16.54 o
   9  11   0       55.22       75.60     10.91 o
  10  11   0       16.24       23.35      7.25 o
  11  11   0      487.64      329.13     82.95 o
   0  12   0      169.94      145.69     24.92 o
   1  12   0      580.16      557.44     32.45 o
   2  12   0       30.30       35.59      7.94 o
   3  12   0       17.37       12.83     10.44 o
   4  12   0       15.57       33.08     11.98 o
   5  12   0      566.31      556.14     37.04 o
   6  12   0       78.10       79.13     13.17 o
   7  12   0       30.54       35.39      8.65 o
   8  12   0       18.07       41.74      9.55 o
   9  12   0        6.25       24.86     14.21 o
  10  12   0      114.29      115.52     15.50 o
   1  13   0      267.31      287.43     21.52 o
   2  13   0        0.10       12.19     10.48 o
   3  13   0        5.38       21.73      8.62 o
   4  13   0      265.76      313.71     35.79 o
   5  13   0      330.47      366.31     27.96 o
   6  13   0        6.10       11.77      7.30 o
   7  13   0       32.40       44.35      9.16 o
   8  13   0       63.15       75.33     12.52 o
   9  13   0        8.99       30.22      9.17 o
   0  14   0      900.75     1020.05     88.94 o
   1  14   0      162.97      131.79     30.71 o
   2  14   0       12.22       12.61      5.43 o
   3  14   0       23.18       57.30     11.31 o
   4  14   0      253.54      348.32     27.98 o
   5  14   0      447.39      510.36     36.17 o
   6  14   0       69.01       59.41     10.53 o
   7  14   0      313.28      270.96     23.85 o
   8  14   0      353.89      380.18     38.23 o
   1  15   0       17.88        0.67      8.01 o
   2  15   0        2.36       36.03     13.31 o
   3  15   0       22.51       25.17     13.60 o
   4  15   0       79.58       70.93     13.56 o
   5  15   0        8.89        9.59     10.94 o
   6  15   0      562.49      620.68     58.17 o
   7  15   0        0.51       14.14     14.39 o
   0  16   0        2.21       42.86     23.49 o
   1  16   0        0.35        6.38     11.78 o
   2  16   0        4.48       50.99     23.60 o
   3  16   0       90.00      103.69     14.50 o
   4  16   0      257.95      262.68     29.59 o
   2   0   1    33398.63    31089.08    124.31 o
   3   0   1    12146.72    12374.87     36.43 o
   4   0   1     1251.31     1354.10     17.77 o
   5   0   1      438.90      376.57     29.45 o
   6   0   1      315.79      494.31     18.93 o
   7   0   1        0.03       19.29      4.10 o
   9   0   1      306.46      271.15     20.51 o
  10   0   1      139.89      155.06     14.55 o
  11   0   1       37.27       39.21     10.09 o
  12   0   1       33.48       28.81      8.01 o
  13   0   1       10.80       18.94     10.14 o
  14   0   1      595.97      604.38     62.37 o
  15   0   1       86.32       91.41      9.66 o
 -15   1   1       83.67       88.24      9.97 o
 -14   1   1       26.94       33.30      8.29 o
 -13   1   1        7.94       17.36      4.76 o
 -12   1   1       82.32       59.40      8.47 o
 -11   1   1      277.58      285.42     16.24 o
 -10   1   1      956.32     1104.07     42.86 o
  -9   1   1     1808.59     1920.45     57.76 o
  -8   1   1       13.69       18.87      7.74 o
  -7   1   1     2287.88     2477.26     41.37 o
  -6   1   1      163.47      144.18     14.64 o
  -5   1   1      419.66      283.49     25.98 o
  -4   1   1       39.92        8.76      3.35 o
  -3   1   1     2336.93     2385.14     27.09 o
  -2   1   1     4503.08     4114.71     35.92 o
  -1   1   1     6423.74     6172.07    116.37 o
   1   1   1     6432.30     6253.12    118.47 o
   2   1   1     4518.95     4151.50     38.43 o
   3   1   1     2371.09     2388.06     29.40 o
   4   1   1       41.43       12.70      2.58 o
   5   1   1      418.63      308.78     17.16 o
   6   1   1      165.33      154.69     12.81 o
   7   1   1     2282.00     2368.25     35.08 o
   8   1   1       12.38       17.12      5.22 o
   9   1   1     1800.02     2013.62     82.46 o
  10   1   1      951.13     1065.08     26.97 o
  11   1   1      276.91      251.14     16.81 o
  12   1   1       83.08       59.65      8.07 o
  13   1   1        7.91       32.24      7.85 o
  14   1   1       25.63       32.94      6.59 o
  15   1   1       86.78      103.50     12.00 o
 -14   2   1       69.73       50.59      7.72 o
 -13   2   1       73.77       67.27      9.73 o
 -12   2   1       47.29       61.47      8.16 o
 -11   2   1      625.14      649.66     28.58 o
 -10   2   1      428.28      458.19     26.25 o
  -9   2   1      392.66      411.53     33.04 o
  -8   2   1      416.40      456.37     21.90 o
  -7   2   1     1217.84     1154.47     26.99 o
  -6   2   1      700.40      738.14     28.92 o
  -5   2   1     2565.50     3023.87     26.91 o
  -4   2   1     2730.69     2803.15     24.49 o
  -3   2   1     2017.10     1853.77     24.09 o
  -2   2   1     4131.46     4304.34     43.44 o
  -1   2   1     2187.06     2070.36     26.22 o
   0   2   1     6487.60     5699.91     38.65 o
   1   2   1     2197.74     2091.07     31.69 o
   2   2   1     4148.31     4263.45     50.97 o
   3   2   1     2041.42     1843.32     28.92 o
   4   2   1     2804.11     2875.13     26.65 o
   5   2   1     2547.78     3008.45     54.86 o
   6   2   1      722.50      717.38     24.84 o
   7   2   1     1222.43     1182.13     23.71 o
   8   2   1      418.42      490.66     15.35 o
   9   2   1      389.29      378.93     31.67 o
  10   2   1      422.14      499.14     29.44 o
  11   2   1      620.76      618.22     28.37 o
  12   2   1       45.83       27.37      5.77 o
  13   2   1       75.82       66.48      7.59 o
  14   2   1       69.40       46.52      6.73 o
 -14   3   1      135.00      146.10     19.40 o
 -13   3   1      197.73      216.22     15.46 o
 -12   3   1      223.76      223.66     20.29 o
 -11   3   1       58.04       49.33      9.70 o
 -10   3   1      217.70      178.72     14.61 o
  -9   3   1       89.11       98.37     11.77 o
  -8   3   1     1138.49     1123.32     53.28 o
  -7   3   1      493.11      475.79     13.32 o
  -6   3   1     3952.99     4346.51     84.89 o
  -5   3   1     1221.74     1154.14     22.76 o
  -4   3   1     2924.80     3314.75     41.81 o
  -3   3   1       79.90       62.21     12.35 o
  -2   3   1     8184.32     7911.45     46.72 o
  -1   3   1    19606.02    19679.84    111.34 o
   0   3   1    22941.73    23417.61     94.29 o
   1   3   1    19588.42    19433.33    105.38 o
   2   3   1     8232.44     7653.82    105.73 o
   3   3   1       70.45       84.57      8.36 o
   4   3   1     2901.84     3246.58     36.05 o
   5   3   1     1170.11     1109.59     20.98 o
   6   3   1     3939.71     4424.17     44.93 o
   7   3   1      480.82      480.85     14.41 o
   8   3   1     1138.50     1151.39     29.63 o
   9   3   1       95.66       81.45      9.13 o
  10   3   1      222.66      164.39     13.74 o
  11   3   1       58.32       47.55      9.88 o
  12   3   1      227.01      254.98     29.14 o
  13   3   1      198.93      196.11     18.84 o
  14   3   1      133.55      165.15     19.27 o
 -14   4   1       60.06       45.56     11.55 o
 -13   4   1      134.20      131.99     22.56 o
 -12   4   1      238.63      254.85     41.63 o
 -11   4   1      356.86      340.31     30.84 o
 -10   4   1      267.48      261.43     20.86 o
  -9   4   1     1124.85     1127.29     46.06 o
  -8   4   1      133.41      126.15     10.70 o
  -7   4   1      590.43      562.99     19.17 o
  -6   4   1     2818.94     2880.51     36.92 o
  -5   4   1      202.09      163.26     12.13 o
  -4   4   1     4511.02     4493.17     58.62 o
  -3   4   1     3883.05     4085.12     80.40 o
  -2   4   1     5765.01     5576.40     64.93 o
  -1   4   1     8129.84     7955.38     77.29 o
   0   4   1     5641.13     6133.23     41.87 o
   1   4   1     8178.57     8060.73     93.87 o
   2   4   1     5747.83     5576.82     64.74 o
   3   4   1     3884.87     4003.85    155.97 o
   4   4   1     4536.01     4534.47     49.02 o
   5   4   1      199.29      195.85     15.48 o
   6   4   1     2809.93     2876.61     41.49 o
   7   4   1      600.31      560.94     12.28 o
   8   4   1      135.64      128.29     10.98 o
   9   4   1     1112.54     1112.09     13.24 o
  10   4   1      262.60      270.54     19.75 o
  11   4   1      360.47      390.81     33.36 o
  12   4   1      235.87      263.37     30.83 o
  13   4   1      130.89      135.76     23.06 o
  14   4   1       62.68       40.65     19.58 o
 -14   5   1       16.86       22.21     32.16 o
 -13   5   1      283.09      232.84     31.51 o
 -12   5   1       78.47       87.74     13.09 o
 -11   5   1      415.14      360.21     19.34 o
 -10   5   1       96.78       94.22     12.13 o
  -9   5   1      857.48      819.36     23.66 o
  -8   5   1      951.82      955.93     22.12 o
  -7   5   1       48.22       45.71      5.72 o
  -6   5   1      997.92      843.65     26.30 o
  -5   5   1     1098.19     1126.56     39.59 o
  -4   5   1      998.12     1007.46     80.40 o
  -3   5   1     2141.80     2274.95     62.20 o
  -2   5   1     2909.45     3054.01     40.76 o
  -1   5   1     1892.08     1910.62     27.37 o
   0   5   1     1818.21     1990.08     28.31 o
   1   5   1     1873.49     1861.13     29.56 o
   2   5   1     2931.89     2975.79     71.53 o
   3   5   1     2184.10     2356.30     68.60 o
   4   5   1      983.02     1111.47     31.01 o
   5   5   1     1112.08     1231.43     28.88 o
   6   5   1     1001.28      871.42     32.30 o
   7   5   1       47.84       61.25      9.62 o
   8   5   1      962.87     1011.93     34.19 o
   9   5   1      872.20      838.96     33.57 o
  10   5   1      100.61       80.39     12.03 o
  11   5   1      415.66      490.06     52.79 o
  12   5   1       80.57       69.82     17.73 o
  13   5   1      286.76      270.31     46.74 o
  14   5   1       17.50       64.32     15.87 o
 -14   6   1       23.98       10.17     25.46 o
 -13   6   1       99.80      126.98     39.69 o
 -12   6   1       38.08       54.04     18.95 o
 -11   6   1      183.07      201.11     25.16 o
 -10   6   1       12.21        4.60      5.18 o
  -9   6   1      223.79      174.43     14.64 o
  -8   6   1      731.53      758.20     43.19 o
  -7   6   1      346.18      315.29     23.22 o
  -6   6   1     1043.94     1098.12     40.23 o
  -5   6   1       68.42       68.32     14.14 o
  -4   6   1     1016.50      900.78     40.20 o
  -3   6   1     1105.77     1139.80     36.93 o
  -2   6   1     4059.94     4223.49     35.72 o
  -1   6   1     1866.28     2013.24     29.31 o
   0   6   1     2294.39     2772.65     33.53 o
   1   6   1     1899.20     2014.28     38.03 o
   2   6   1     4079.98     4206.96     49.36 o
   3   6   1     1099.37     1149.17     44.53 o
   4   6   1      983.54      908.77     47.07 o
   5   6   1       69.87       75.98     12.33 o
   6   6   1     1040.28     1082.32     41.11 o
   7   6   1      338.50      301.05     26.07 o
   8   6   1      720.42      715.76     29.00 o
   9   6   1      220.77      202.16     20.02 o
  10   6   1       12.73       14.20      6.08 o
  11   6   1      188.56      211.93     34.81 o
  12   6   1       39.33       65.79     15.00 o
  13   6   1       96.78       84.87     17.88 o
  14   6   1       25.72       49.90     15.00 o
 -13   7   1       39.91       55.11     15.24 o
 -12   7   1       43.46       71.80     45.69 o
 -11   7   1       25.97       26.61     14.34 o
 -10   7   1      600.78      520.57     31.75 o
  -9   7   1      293.37      264.03     26.53 o
  -8   7   1      577.12      583.95     39.67 o
  -7   7   1      592.10      659.33     40.59 o
  -6   7   1      174.34      145.70     15.47 o
  -5   7   1      116.62       94.54     16.68 o
  -4   7   1     1420.96     1529.68     46.38 o
  -3   7   1     3307.96     3394.94     53.69 o
  -2   7   1     2246.68     2362.59     41.39 o
  -1   7   1     1186.34     1076.69     33.42 o
   0   7   1      806.05      966.27     18.13 o
   1   7   1     1177.38     1045.26     28.77 o
   2   7   1     2234.86     2472.58     39.58 o
   3   7   1     3322.08     3388.89     76.25 o
   4   7   1     1438.87     1548.78     55.03 o
   5   7   1      109.35      103.38     25.76 o
   6   7   1      173.08      149.18     16.43 o
   7   7   1      594.99      694.96     35.04 o
   8   7   1      589.00      558.86     37.35 o
   9   7   1      293.91      261.33     20.89 o
  10   7   1      596.17      576.45     32.43 o
  11   7   1       25.13       25.34     20.62 o
  12   7   1       42.83       39.84     15.09 o
  13   7   1       39.69       75.53     18.86 o
 -13   8   1       79.79       99.15     22.68 o
 -12   8   1      123.97      106.10     19.30 o
 -11   8   1       54.64       31.02      9.51 o
 -10   8   1      184.04      151.07     16.88 o
  -9   8   1      258.32      291.37     29.55 o
  -8   8   1      593.13      610.46     31.36 o
  -7   8   1      248.55      239.77     20.74 o
  -6   8   1      271.55      298.52     24.32 o
  -5   8   1      259.32      303.69     38.37 o
  -4   8   1      202.18      235.55     23.08 o
  -3   8   1      142.65      157.53     23.09 o
  -2   8   1      878.13      884.04     31.69 o
  -1   8   1       91.18      105.28      8.17 o
   0   8   1      360.48      365.73     20.47 o
   1   8   1       89.23       91.34     11.09 o
   2   8   1      892.95      904.71     36.97 o
   3   8   1      145.89      200.87     19.45 o
   4   8   1      213.26      208.46     21.46 o
   5   8   1      254.32      270.23     29.63 o
   6   8   1      280.42      287.45     26.57 o
   7   8   1      242.61      234.76     16.56 o
   8   8   1      587.11      613.40     32.76 o
   9   8   1      250.35      254.25     22.53 o
  10   8   1      182.40      158.78     23.69 o
  11   8   1       55.34       46.28      7.62 o
  12   8   1      125.54      117.02     24.24 o
  13   8   1       79.79       89.07     62.07 o
 -12   9   1       13.92       -0.89      6.20 o
 -11   9   1        7.84       13.91     13.93 o
 -10   9   1       43.84       33.19      6.87 o
  -9   9   1      152.97      192.23     25.69 o
  -8   9   1       56.83       67.87     10.80 o
  -7   9   1      181.33      150.86     15.97 o
  -6   9   1     2337.41     2484.27     60.14 o
  -5   9   1     1827.19     1998.80     57.55 o
  -4   9   1     1316.02     1288.40     63.23 o
  -3   9   1     1164.67     1117.00     57.85 o
  -2   9   1      774.33      726.63     23.83 o
  -1   9   1     1043.93      851.28     85.34 o
   0   9   1      228.33      209.12     15.56 o
   1   9   1     1027.85      978.09     30.52 o
   2   9   1      768.14      739.31     42.47 o
   3   9   1     1155.06     1330.11     68.77 o
   4   9   1     1320.38     1249.13     51.42 o
   5   9   1     1805.79     1981.84     62.93 o
   6   9   1     2328.57     2477.37     65.17 o
   7   9   1      184.66      182.87     18.49 o
   8   9   1       60.07       58.29      9.54 o
   9   9   1      148.38      118.11     15.31 o
  10   9   1       41.92       39.79     10.13 o
  11   9   1        8.41       12.41      6.89 o
  12   9   1       12.48       29.68      9.30 o
 -12  10   1       37.52       26.31     22.94 o
 -11  10   1       36.00       17.22      8.10 o
 -10  10   1       20.47       32.17      5.05 o
  -9  10   1      287.74      310.36     25.42 o
  -8  10   1      118.70      105.37     15.57 o
  -7  10   1      145.00      175.91     16.92 o
  -6  10   1      209.55      176.05     16.39 o
  -5  10   1      747.00      818.45     49.47 o
  -4  10   1     1569.20     1695.43     71.83 o
  -3  10   1      377.70      402.89     38.58 o
  -2  10   1       51.64       51.77      7.32 o
  -1  10   1       17.03       10.48      4.81 o
   0  10   1        6.62       10.08      4.03 o
   1  10   1       20.41       14.29      6.02 o
   2  10   1       50.96       69.48     17.25 o
   3  10   1      376.73      423.91     30.45 o
   4  10   1     1569.53     1753.13    110.82 o
   5  10   1      742.17      802.63     44.69 o
   6  10   1      216.04      173.34     17.99 o
   7  10   1      147.73      180.72     17.53 o
   8  10   1      114.87       97.99     12.79 o
   9  10   1      281.90      343.04     30.41 o
  10  10   1       20.53       40.55      6.50 o
  11  10   1       38.27       43.03     10.91 o
  12  10   1       38.68       42.08     12.10 o
 -11  11   1       17.95       15.07      9.15 o
 -10  11   1       54.67       34.95      8.68 o
  -9  11   1      582.74      644.00     42.02 o
  -8  11   1       27.39       18.00      8.84 o
  -7  11   1       19.86       37.25      8.25 o
  -6  11   1      574.81      696.17     38.92 o
  -5  11   1      898.83      978.43     43.34 o
  -4  11   1      119.74      152.37     26.48 o
  -3  11   1      495.17      463.02     26.48 o
  -2  11   1      348.34      355.19     27.03 o
  -1  11   1      158.08      125.86     14.33 o
   0  11   1      232.49      223.58     16.39 o
   1  11   1      161.88      111.70     13.91 o
   2  11   1      360.89      315.92     23.51 o
   3  11   1      495.69      488.64     34.06 o
   4  11   1      115.67      146.11     15.40 o
   5  11   1      905.33      866.03     49.38 o
   6  11   1      580.94      683.68     41.71 o
   7  11   1       21.69       24.82     12.06 o
   8  11   1       26.40       15.45      5.12 o
   9  11   1      575.79      594.02     44.81 o
  10  11   1       55.53       54.37     14.64 o
  11  11   1       18.96       43.12      9.93 o
 -10  12   1       95.24       86.20     20.65 o
  -9  12   1      169.60      219.35     21.59 o
  -8  12   1      119.75      148.75     18.99 o
  -7  12   1      178.12      196.10     25.45 o
  -6  12   1       14.60       21.82     12.22 o
  -5  12   1       47.20       53.35     18.06 o
  -4  12   1       61.56       75.90     12.00 o
  -3  12   1      122.24      131.82     18.01 o
  -2  12   1      163.75      167.19     14.92 o
  -1  12   1      817.73      772.25     37.21 o
   0  12   1      169.78      207.46     16.59 o
   1  12   1      833.33      836.72     46.18 o
   2  12   1      163.91      174.94     16.75 o
   3  12   1      127.23      114.01     15.19 o
   4  12   1       64.21       79.84     12.18 o
   5  12   1       47.31       56.13     10.54 o
   6  12   1       16.07       34.12      8.25 o
   7  12   1      175.58      175.63     20.14 o
   8  12   1      118.79      106.35     15.93 o
   9  12   1      164.42      216.08     16.27 o
  10  12   1       97.10       92.62     12.99 o
  -9  13   1      157.03      172.66     17.54 o
  -8  13   1       55.14       46.49      9.20 o
  -7  13   1       13.95       17.41      9.17 o
  -6  13   1       53.45       63.09     11.14 o
  -5  13   1      102.26      132.16     18.39 o
  -4  13   1      103.85      116.03     15.77 o
  -3  13   1       91.34      102.88     14.84 o
  -2  13   1      321.05      320.10     25.28 o
  -1  13   1      157.80      165.28     18.95 o
   0  13   1        3.62      -12.14      8.10 o
   1  13   1      157.21      153.78     19.13 o
   2  13   1      331.58      337.03     23.97 o
   3  13   1       93.64       85.82     12.04 o
   4  13   1      103.90      106.29     15.87 o
   5  13   1      101.70      111.93     16.14 o
   6  13   1       52.45       62.04     11.95 o
   7  13   1       12.91       33.20      6.58 o
   8  13   1       52.44       64.90     11.60 o
   9  13   1      156.26      181.35     17.68 o
  -8  14   1       19.03       24.44      9.56 o
  -7  14   1       91.03      129.60     25.43 o
  -6  14   1       23.67       27.74     10.92 o
  -5  14   1      318.84      346.51     24.64 o
  -4  14   1      186.59      176.50     18.62 o
  -3  14   1      113.46       73.56     11.38 o
  -2  14   1       78.80       56.79     19.20 o
  -1  14   1      203.10      220.85     31.31 o
   0  14   1      361.52      408.87     37.41 o
   1  14   1      197.30      158.97     17.85 o
   2  14   1       76.86       78.91     12.64 o
   3  14   1      110.15       78.44     10.99 o
   4  14   1      188.04      180.05     29.07 o
   5  14   1      321.73      342.06     26.00 o
   6  14   1       24.19       22.10      7.60 o
   7  14   1       92.60       86.06     12.49 o
   8  14   1       19.38       47.37     16.81 o
  -6  15   1       66.07       77.05     14.20 o
  -5  15   1       87.78      103.86     13.62 o
  -4  15   1       55.70       39.35     10.02 o
  -3  15   1      121.75      115.59     17.41 o
  -2  15   1       39.01       53.93     10.48 o
  -1  15   1        6.21       21.67     23.76 o
   0  15   1        3.64        1.53     19.81 o
   1  15   1        5.95       16.68     16.40 o
   2  15   1       40.52       59.36     10.60 o
   3  15   1      121.15       86.20     13.61 o
   4  15   1       54.96       62.45     11.23 o
   5  15   1       86.88      103.20     13.37 o
   6  15   1       66.02       71.63     11.91 o
  -4  16   1       71.98       74.19     20.93 o
  -3  16   1       10.53       32.27     11.66 o
  -2  16   1       12.30        7.42     20.29 o
  -1  16   1      162.61      243.06     25.11 o
   0  16   1       19.29       34.39     11.54 o
   1  16   1      157.87      172.80     19.88 o
   2  16   1       11.84       30.55     10.78 o
   3  16   1       10.08        6.97      9.26 o
   4  16   1       72.59       56.59     18.75 o
   1   0   2    12742.08    11958.33    224.86 o
   2   0   2    24698.26    22803.38     92.43 o
   3   0   2     5357.86     5043.47     38.29 o
   4   0   2      552.24      396.92     17.33 o
   5   0   2     3294.70     3201.50     36.69 o
   6   0   2        1.32        7.62      6.30 o
   7   0   2       91.62       99.74     10.32 o
   8   0   2       27.21       40.14      7.30 o
   9   0   2     2253.35     2165.41    113.47 o
  10   0   2      813.74      908.83     34.72 o
  11   0   2       65.62       75.67      9.26 o
  12   0   2      106.80      103.30      9.77 o
  13   0   2        6.03       12.68      4.73 o
  14   0   2       72.35       77.97      8.90 o
  15   0   2       15.65       18.06      5.33 o
 -15   1   2       59.39       63.47      9.38 o
 -14   1   2      183.42      182.56     13.37 o
 -13   1   2       19.06       19.06      5.10 o
 -12   1   2       13.82       26.82      5.81 o
 -11   1   2       23.73       24.47      5.06 o
 -10   1   2     2334.64     2813.43    110.76 o
  -9   1   2      294.21      319.66     23.29 o
  -8   1   2      815.89      709.38     30.10 o
  -7   1   2     1066.26     1028.16     29.53 o
  -6   1   2     1021.11      966.67     28.63 o
  -5   1   2     1981.12     1717.05     84.16 o
  -4   1   2     4158.11     4462.28     38.09 o
  -3   1   2     1293.34     1129.91     27.71 o
  -2   1   2      560.50      472.68     13.65 o
  -1   1   2     3066.35     2952.62     70.89 o
   0   1   2      755.10      597.82     14.05 o
   1   1   2     3122.73     3026.62     46.13 o
   2   1   2      546.27      485.02     15.10 o
   3   1   2     1315.42     1172.40     29.38 o
   4   1   2     4139.60     4432.38     36.92 o
   5   1   2     1979.16     1914.00     47.34 o
   6   1   2     1026.04     1025.54     11.90 o
   7   1   2     1058.91     1008.86     48.34 o
   8   1   2      834.77      727.95     25.31 o
   9   1   2      301.00      361.97     23.54 o
  10   1   2     2370.17     2823.69     86.52 o
  11   1   2       21.30       28.17      5.84 o
  12   1   2       11.24       12.27      5.50 o
  13   1   2       20.96       33.77      6.55 o
  14   1   2      184.29      192.11     12.57 o
  15   1   2       60.85       58.52      9.66 o
 -14   2   2       49.10       42.21      6.68 o
 -13   2   2      114.12      120.49     10.84 o
 -12   2   2      517.14      557.92     31.43 o
 -11   2   2      427.04      480.22     27.85 o
 -10   2   2      363.12      304.29     25.73 o
  -9   2   2     2560.11     2786.19     58.40 o
  -8   2   2      864.25      834.90     34.76 o
  -7   2   2     1598.69     1723.07     56.27 o
  -6   2   2      320.99      272.67     12.45 o
  -5   2   2      168.59      236.48     16.36 o
  -4   2   2     5703.88     5669.87     43.02 o
  -3   2   2    10448.22    10618.91     67.75 o
  -2   2   2     1717.34     1847.72     34.45 o
  -1   2   2    11839.80    11167.76     87.87 o
   0   2   2     2172.14     1666.82     20.39 o
   1   2   2    11707.51    11134.20    127.86 o
   2   2   2     1732.71     1710.63     34.48 o
   3   2   2    10504.93    10381.43     58.41 o
   4   2   2     5698.11     5619.11     68.31 o
   5   2   2      169.25      263.57     20.27 o
   6   2   2      316.60      296.13     14.39 o
   7   2   2     1591.42     1686.13     26.84 o
   8   2   2      854.33      860.70     38.50 o
   9   2   2     2586.04     2782.68     64.81 o
  10   2   2      375.75      322.24     22.55 o
  11   2   2      412.98      439.99     21.78 o
  12   2   2      511.96      489.60     29.65 o
  13   2   2      113.24      140.39     13.95 o
  14   2   2       51.29       55.93      8.53 o
 -14   3   2      500.67      518.97     46.98 o
 -13   3   2      362.84      397.86     32.69 o
 -12   3   2       23.38       27.99      7.22 o
 -11   3   2      725.82      748.23     38.68 o
 -10   3   2      881.70      955.65     45.59 o
  -9   3   2     1437.32     1560.38     54.99 o
  -8   3   2      114.07       55.10      9.06 o
  -7   3   2      700.01      687.33     13.46 o
  -6   3   2      905.66     1004.50     17.34 o
  -5   3   2      826.60      741.33     18.08 o
  -4   3   2     8646.76     8957.31     51.76 o
  -3   3   2      412.19      397.94     17.34 o
  -2   3   2     2281.66     1952.86     50.88 o
  -1   3   2    58239.71    55212.77   1447.21 o
   0   3   2    38102.70    37796.64    149.52 o
   1   3   2    58118.51    56239.63    373.33 o
   2   3   2     2329.75     1965.71     53.34 o
   3   3   2      422.09      454.80     34.62 o
   4   3   2     8688.32     8894.14    110.87 o
   5   3   2      834.44      743.53     21.53 o
   6   3   2      900.14     1024.18     37.29 o
   7   3   2      695.42      659.74     14.00 o
   8   3   2      107.96       61.31      6.74 o
   9   3   2     1457.63     1540.03     32.92 o
  10   3   2      896.49      907.52     40.93 o
  11   3   2      714.44      669.45     34.05 o
  12   3   2       21.36       28.07      9.96 o
  13   3   2      365.11      469.69     29.78 o
  14   3   2      506.72      609.96     55.14 o
 -14   4   2       14.94       38.45      9.90 o
 -13   4   2      103.70       98.19     12.57 o
 -12   4   2       16.22       31.24      7.26 o
 -11   4   2      139.03       97.42     10.45 o
 -10   4   2     1064.03     1080.47     46.37 o
  -9   4   2      163.41      132.56     15.06 o
  -8   4   2      171.82      171.79     13.57 o
  -7   4   2      694.01      692.36     14.61 o
  -6   4   2       73.69       74.80      7.14 o
  -5   4   2     2461.55     2849.92     37.80 o
  -4   4   2     1143.62     1149.55     19.08 o
  -3   4   2     3720.65     3803.97     69.94 o
  -2   4   2      350.71      427.77     10.10 o
  -1   4   2     1720.42     1518.56     29.65 o
   0   4   2      361.55      263.17     13.99 o
   1   4   2     1746.28     1571.74     23.07 o
   2   4   2      360.90      444.22     26.70 o
   3   4   2     3702.30     3759.62     49.93 o
   4   4   2     1151.70     1173.11     22.02 o
   5   4   2     2461.41     2854.67     44.37 o
   6   4   2       74.11       70.39     10.29 o
   7   4   2      684.73      663.92     42.99 o
   8   4   2      179.24      171.75     15.48 o
   9   4   2      166.25      150.64     15.33 o
  10   4   2     1051.97     1100.94     37.15 o
  11   4   2      131.89      123.86     25.30 o
  12   4   2       18.08       36.01     10.84 o
  13   4   2      101.52      140.01     23.25 o
  14   4   2       14.02        7.56     20.01 o
 -14   5   2       99.48       82.95     18.59 o
 -13   5   2      152.30      126.55     16.95 o
 -12   5   2       71.22       45.03      7.13 o
 -11   5   2      110.02       77.96      8.44 o
 -10   5   2       50.25       20.09      5.28 o
  -9   5   2       19.15       17.81      3.62 o
  -8   5   2      476.97      459.28     29.19 o
  -7   5   2       40.55       25.04      8.30 o
  -6   5   2      154.43      102.84      9.51 o
  -5   5   2     2034.48     2257.01     31.93 o
  -4   5   2     3200.34     3308.08     61.76 o
  -3   5   2     2664.15     2659.00     29.36 o
  -2   5   2      197.88      201.33     12.01 o
  -1   5   2     1369.92     1358.11     16.88 o
   0   5   2      744.20      787.36     13.12 o
   1   5   2     1343.10     1298.39     20.92 o
   2   5   2      201.54      198.59     19.36 o
   3   5   2     2659.17     2678.96     49.73 o
   4   5   2     3181.86     3299.18     61.36 o
   5   5   2     2018.81     2311.10     44.30 o
   6   5   2      158.72      133.36     14.03 o
   7   5   2       37.45       47.46      9.41 o
   8   5   2      472.57      497.64     30.90 o
   9   5   2       20.16       28.86      7.16 o
  10   5   2       45.42       15.54      9.90 o
  11   5   2      106.38       89.33     22.65 o
  12   5   2       73.86       70.01     32.87 o
  13   5   2      156.76      128.63     22.63 o
  14   5   2       96.34      132.67     23.04 o
 -14   6   2       23.19       33.29     33.08 o
 -13   6   2       22.56       41.18     13.62 o
 -12   6   2       82.80       86.21     30.18 o
 -11   6   2       96.34       66.83     14.24 o
 -10   6   2       39.23       38.40      6.94 o
  -9   6   2      445.53      340.70     25.89 o
  -8   6   2      207.70      206.38     14.74 o
  -7   6   2      286.18      244.72     28.22 o
  -6   6   2      957.97      750.96    130.88 o
  -5   6   2     1090.15     1134.01     39.94 o
  -4   6   2     2635.46     2648.64     42.63 o
  -3   6   2     4071.22     3844.77     40.47 o
  -2   6   2     1808.72     1770.82     22.66 o
  -1   6   2     3538.19     3872.42     34.65 o
   0   6   2      957.57     1197.41     24.31 o
   1   6   2     3601.67     3900.44     43.58 o
   2   6   2     1834.71     1805.48     31.27 o
   3   6   2     4036.94     3841.32     49.89 o
   4   6   2     2666.39     2660.24     50.81 o
   5   6   2     1079.39     1154.37     37.25 o
   6   6   2      945.59     1149.00     87.92 o
   7   6   2      287.25      264.95     27.03 o
   8   6   2      206.35      272.04     39.82 o
   9   6   2      439.37      377.58     28.37 o
  10   6   2       38.42       51.95     10.24 o
  11   6   2       95.10       77.73     14.77 o
  12   6   2       86.59       52.67     58.67 o
  13   6   2       20.54       23.42     11.28 o
  14   6   2       22.12       24.27     17.27 o
 -13   7   2       46.39       64.29     17.16 o
 -12   7   2      336.19      428.28     32.98 o
 -11   7   2        2.60        5.24      6.81 o
 -10   7   2       56.33       37.13      7.20 o
  -9   7   2      122.80      123.51     14.13 o
  -8   7   2      972.73      947.04     29.59 o
  -7   7   2      731.79      756.37     54.35 o
  -6   7   2      299.38      248.42     29.11 o
  -5   7   2      266.04      265.26     25.91 o
  -4   7   2     4318.90     4281.32     41.78 o
  -3   7   2     2121.70     2292.35     31.33 o
  -2   7   2      936.09      733.48     25.45 o
  -1   7   2     2635.78     2780.30     41.96 o
   0   7   2     1027.45     1246.39     30.73 o
   1   7   2     2674.40     2729.37     53.64 o
   2   7   2      951.61      797.61     43.98 o
   3   7   2     2109.16     2236.51     68.60 o
   4   7   2     4288.21     4391.78     51.10 o
   5   7   2      273.49      256.84     23.50 o
   6   7   2      307.48      252.84     27.44 o
   7   7   2      729.57      793.15     50.17 o
   8   7   2      969.62      969.22     25.03 o
   9   7   2      117.76      124.26     16.45 o
  10   7   2       60.48       62.41      8.96 o
  11   7   2        3.05       18.39      5.27 o
  12   7   2      339.04      410.32     42.94 o
  13   7   2       46.41       30.20     18.32 o
 -13   8   2       11.65       -1.49     10.85 o
 -12   8   2      240.31      310.30     40.95 o
 -11   8   2       83.20       56.81     11.81 o
 -10   8   2      452.35      444.16     50.28 o
  -9   8   2      596.41      529.45     25.68 o
  -8   8   2      205.19      181.68     16.27 o
  -7   8   2       78.91       35.72     15.67 o
  -6   8   2      227.29      257.89     27.81 o
  -5   8   2     1816.55     1871.57     62.66 o
  -4   8   2      254.40      186.42     26.17 o
  -3   8   2       21.93       10.20      2.19 o
  -2   8   2      299.48      285.73     17.97 o
  -1   8   2     2080.09     2259.07     36.59 o
   0   8   2     1078.34     1092.99     22.86 o
   1   8   2     2096.41     2185.19     42.59 o
   2   8   2      297.68      281.75     36.60 o
   3   8   2       21.93       31.15     15.51 o
   4   8   2      244.22      178.79     19.23 o
   5   8   2     1824.83     1890.79     86.56 o
   6   8   2      227.78      245.51     23.83 o
   7   8   2       77.90       97.29     13.58 o
   8   8   2      208.60      188.32     17.22 o
   9   8   2      598.42      604.79     35.22 o
  10   8   2      454.39      497.88     50.19 o
  11   8   2       83.82       77.74     10.42 o
  12   8   2      239.50      254.27     60.19 o
  13   8   2       12.75       63.32     17.26 o
 -12   9   2       79.59       72.74     16.58 o
 -11   9   2       19.69       22.92     21.84 o
 -10   9   2       48.02       46.22     13.64 o
  -9   9   2       19.64       15.36      4.43 o
  -8   9   2      186.65      187.19     20.53 o
  -7   9   2      123.41      116.69     15.06 o
  -6   9   2       56.56       29.51     10.39 o
  -5   9   2      894.50      903.63     67.02 o
  -4   9   2      958.07      992.64     65.97 o
  -3   9   2      289.74      284.85     20.83 o
  -2   9   2      153.59      139.10     19.36 o
  -1   9   2     1074.22     1198.65     27.53 o
   0   9   2      286.31      393.53     25.85 o
   1   9   2     1072.11     1258.31     63.18 o
   2   9   2      161.06      133.07     27.26 o
   3   9   2      278.94      320.97     30.11 o
   4   9   2      973.45     1028.31     78.15 o
   5   9   2      897.64      949.71     35.56 o
   6   9   2       56.68       70.46     12.52 o
   7   9   2      118.46      112.74     14.58 o
   8   9   2      182.87      170.38     21.08 o
   9   9   2       17.82       29.38      6.68 o
  10   9   2       45.19       57.33      9.97 o
  11   9   2       18.59       25.51      5.36 o
  12   9   2       79.21      103.59     18.70 o
 -12  10   2        0.63       14.49     10.41 o
 -11  10   2        6.45       14.28      9.14 o
 -10  10   2       77.60      111.94     25.23 o
  -9  10   2       22.93       41.61      8.49 o
  -8  10   2       56.98       38.68      8.20 o
  -7  10   2      560.50      614.48     39.53 o
  -6  10   2       89.47       78.84     11.46 o
  -5  10   2      119.83       79.94     19.65 o
  -4  10   2     2816.75     2891.92     84.00 o
  -3  10   2      341.07      379.78     54.84 o
  -2  10   2      668.20      677.32     34.08 o
  -1  10   2       68.87       87.74     11.48 o
   0  10   2        9.83       20.96      6.35 o
   1  10   2       72.78       82.94     20.65 o
   2  10   2      653.68      588.37     35.86 o
   3  10   2      350.36      402.12     32.15 o
   4  10   2     2841.75     3078.33    103.70 o
   5  10   2      121.27      100.46     17.59 o
   6  10   2       86.75       69.26     10.93 o
   7  10   2      550.83      570.74     30.01 o
   8  10   2       58.04       48.87      8.70 o
   9  10   2       24.86       39.47      8.04 o
  10  10   2       76.54       79.79     12.97 o
  11  10   2        7.01       24.60      7.26 o
  12  10   2        0.42       15.02     10.61 o
 -11  11   2      217.35      219.58     43.60 o
 -10  11   2       30.59       66.67      9.38 o
  -9  11   2      383.64      386.52     24.49 o
  -8  11   2      200.12      197.37     18.87 o
  -7  11   2       29.30       48.92      9.82 o
  -6  11   2      557.01      571.85     35.43 o
  -5  11   2      135.68      145.62     23.33 o
  -4  11   2     1195.32     1130.02     88.20 o
  -3  11   2       17.24       20.05     16.22 o
  -2  11   2      291.23      266.35     23.69 o
  -1  11   2      501.37      471.73     26.22 o
   0  11   2       34.71       20.64      9.30 o
   1  11   2      509.90      499.28     35.17 o
   2  11   2      282.40      259.44     23.76 o
   3  11   2       17.97       19.11     12.15 o
   4  11   2     1212.11     1189.71     66.80 o
   5  11   2      140.98      132.47     15.95 o
   6  11   2      550.21      527.04     40.16 o
   7  11   2       28.81       32.70      7.57 o
   8  11   2      204.83      224.90     19.63 o
   9  11   2      381.46      356.27     26.42 o
  10  11   2       32.30       80.37     13.79 o
  11  11   2      219.65      215.42     23.09 o
 -10  12   2       76.98       76.50     13.00 o
  -9  12   2        2.24       22.20      7.36 o
  -8  12   2       32.94       80.52     14.10 o
  -7  12   2      271.21      257.50     22.57 o
  -6  12   2      128.85      173.44     18.75 o
  -5  12   2      635.07      692.75     38.99 o
  -4  12   2      646.32      658.02     34.77 o
  -3  12   2      189.19      144.95     26.23 o
  -2  12   2      367.88      322.32     24.74 o
  -1  12   2       91.15       60.16     17.76 o
   0  12   2      322.81      280.00     25.05 o
   1  12   2       89.17       71.40     11.82 o
   2  12   2      361.36      345.00     23.61 o
   3  12   2      193.74      232.78     22.29 o
   4  12   2      639.69      615.26     35.12 o
   5  12   2      628.49      632.07     37.07 o
   6  12   2      129.89      163.78     21.83 o
   7  12   2      265.15      282.45     20.30 o
   8  12   2       31.25       28.40      6.74 o
   9  12   2        2.63       11.35      6.49 o
  10  12   2       77.11      102.73     13.48 o
  -9  13   2       18.81       33.22     10.43 o
  -8  13   2       53.28       63.42     11.20 o
  -7  13   2      177.56      162.91     17.37 o
  -6  13   2      212.44      234.96     18.23 o
  -5  13   2      189.87      207.27     19.17 o
  -4  13   2      534.34      606.86     39.91 o
  -3  13   2      222.45      235.71     21.48 o
  -2  13   2      301.47      313.18     24.95 o
  -1  13   2        9.64       31.45      9.58 o
   0  13   2      190.57      212.21     19.78 o
   1  13   2       10.20       48.60     17.92 o
   2  13   2      298.86      305.91     26.92 o
   3  13   2      221.51      241.27     20.42 o
   4  13   2      538.52      523.87     34.83 o
   5  13   2      195.36      185.85     21.29 o
   6  13   2      206.75      236.10     21.73 o
   7  13   2      175.31      195.48     16.86 o
   8  13   2       52.35       72.32     11.63 o
   9  13   2       17.91       15.29     10.77 o
  -8  14   2       86.08       73.44     11.62 o
  -7  14   2       36.83       48.64     14.64 o
  -6  14   2      172.15      197.13     28.72 o
  -5  14   2       30.99       45.56     18.66 o
  -4  14   2       47.17       68.18     17.34 o
  -3  14   2       21.90       25.12      8.31 o
  -2  14   2       60.87       72.10     25.03 o
  -1  14   2      164.95      151.68     42.87 o
   0  14   2      916.80     1000.30     52.96 o
   1  14   2      164.81      155.20     18.67 o
   2  14   2       59.79       70.20     11.41 o
   3  14   2       23.48       20.91      9.57 o
   4  14   2       44.79       55.81     10.23 o
   5  14   2       33.28       57.42     13.01 o
   6  14   2      177.71      221.10     18.47 o
   7  14   2       36.13       61.08     14.56 o
   8  14   2       84.77       87.75     13.36 o
  -6  15   2      201.56      228.01     24.21 o
  -5  15   2       30.10       21.09      7.97 o
  -4  15   2      122.22      132.71     19.16 o
  -3  15   2      119.87      177.55     19.10 o
  -2  15   2       41.91       46.39     30.90 o
  -1  15   2       53.17       75.17     19.22 o
   0  15   2      114.23       84.92     19.90 o
   1  15   2       52.74       61.17     12.36 o
   2  15   2       40.69       25.37      8.94 o
   3  15   2      117.15      161.09     26.74 o
   4  15   2      121.80      156.67     17.17 o
   5  15   2       28.52       55.36     11.78 o
   6  15   2      203.00      202.59     20.35 o
  -4  16   2      373.66      434.17     49.78 o
  -3  16   2       62.03       70.62     16.92 o
  -2  16   2        6.64       17.09     17.60 o
  -1  16   2       73.24       72.23     15.80 o
   0  16   2       88.85      116.29     80.87 o
   1  16   2       72.71       78.68     14.74 o
   2  16   2        7.01       19.87      8.93 o
   3  16   2       64.07       61.16     10.27 o
   4  16   2      378.50      444.88     41.86 o
   1   0   3     2605.75     2883.76     37.77 o
   2   0   3     1196.17     1038.43     19.43 o
   3   0   3        5.43       -0.27      3.20 o
   4   0   3     1456.54     1451.43     17.90 o
   5   0   3     5642.16     6095.06     49.50 o
   6   0   3       95.00       67.36      5.46 o
   7   0   3      265.66      275.78     16.68 o
   8   0   3      213.48      247.32     18.70 o
   9   0   3      516.43      530.56     36.17 o
  10   0   3      165.52      122.31     11.91 o
  11   0   3       45.05       59.62      8.24 o
  12   0   3       84.29       77.01      9.09 o
  13   0   3       20.14       31.93      6.17 o
  14   0   3       18.91       23.60      5.42 o
 -14   1   3      100.03      112.59     10.35 o
 -13   1   3       73.20       52.79      7.18 o
 -12   1   3      132.74      108.86     12.98 o
 -11   1   3      396.43      404.56     22.52 o
 -10   1   3     2798.63     3251.09     87.09 o
  -9   1   3       91.44       70.19      9.47 o
  -8   1   3      116.93      103.48     13.55 o
  -7   1   3     1309.68     1225.35     38.89 o
  -6   1   3      838.65      573.76     72.83 o
  -5   1   3     7766.24     8114.42     54.31 o
  -4   1   3      962.60      972.99     19.95 o
  -3   1   3     4468.16     4148.01     39.24 o
  -2   1   3     3223.58     3156.69     65.40 o
  -1   1   3     1120.38     1185.20     42.65 o
   0   1   3     2837.36     2612.08     28.39 o
   1   1   3     1123.28     1157.72     55.76 o
   2   1   3     3168.02     3086.60     45.85 o
   3   1   3     4453.68     4231.74     52.42 o
   4   1   3      958.38     1021.90     13.98 o
   5   1   3     7738.42     8171.18     85.14 o
   6   1   3      821.80      739.95     22.68 o
   7   1   3     1321.26     1325.49     45.35 o
   8   1   3      116.31      120.49     11.14 o
   9   1   3       90.46       61.25     10.51 o
  10   1   3     2788.53     3245.09     76.98 o
  11   1   3      393.54      407.23     21.96 o
  12   1   3      129.69      112.31     10.00 o
  13   1   3       72.22       73.72      9.16 o
  14   1   3       98.37       83.21     10.83 o
 -14   2   3       15.07       11.44      4.37 o
 -13   2   3       71.04       73.14     10.59 o
 -12   2   3       51.63       40.62     11.00 o
 -11   2   3       68.93       72.80      9.81 o
 -10   2   3      219.60      188.97     14.00 o
  -9   2   3     1534.08     1635.27     48.26 o
  -8   2   3      747.61      701.89     62.69 o
  -7   2   3     2726.84     2634.74     36.54 o
  -6   2   3      574.13      747.51     23.45 o
  -5   2   3    14188.69    15557.19    260.24 o
  -4   2   3      314.32      380.37     19.29 o
  -3   2   3     1749.03     1678.80     33.72 o
  -2   2   3     2991.63     2681.05     29.79 o
  -1   2   3    18661.04    18236.16     94.52 o
   0   2   3     1877.04     1651.65     21.10 o
   1   2   3    18729.88    18854.44     79.86 o
   2   2   3     2976.03     2705.45     33.74 o
   3   2   3     1785.08     1726.01     32.96 o
   4   2   3      316.45      394.48     19.19 o
   5   2   3    14156.19    15356.15    154.21 o
   6   2   3      565.09      741.56     20.15 o
   7   2   3     2758.76     2705.49     23.57 o
   8   2   3      751.77      718.36     28.86 o
   9   2   3     1526.45     1594.71     54.51 o
  10   2   3      219.70      179.34     16.38 o
  11   2   3       69.60       88.46     10.01 o
  12   2   3       51.56       59.70      8.30 o
  13   2   3       73.24       47.67      9.36 o
  14   2   3       15.30       19.42     12.73 o
 -14   3   3       65.31       45.48     20.52 o
 -13   3   3       15.72       16.20      5.41 o
 -12   3   3      162.34      137.99     16.26 o
 -11   3   3      250.92      288.02     25.94 o
 -10   3   3      291.59      163.23     34.92 o
  -9   3   3      327.03      407.74     25.23 o
  -8   3   3      172.08      124.80     10.24 o
  -7   3   3      653.72      571.06     17.81 o
  -6   3   3      174.95      156.75     11.69 o
  -5   3   3     1099.19     1166.74     18.93 o
  -4   3   3     7229.70     7756.15     67.95 o
  -3   3   3     1300.02     1154.26     17.61 o
  -2   3   3     6185.56     5812.65     50.49 o
  -1   3   3    16792.82    16515.84    309.23 o
   0   3   3      159.96      143.95     12.22 o
   1   3   3    16847.61    16356.76    142.10 o
   2   3   3     6177.77     5748.35     65.27 o
   3   3   3     1296.54     1156.35     29.78 o
   4   3   3     7126.58     7505.76    105.10 o
   5   3   3     1087.07     1185.98     56.59 o
   6   3   3      174.38      180.31     14.79 o
   7   3   3      661.59      568.36     39.12 o
   8   3   3      170.62      129.39     11.33 o
   9   3   3      330.55      339.07     43.04 o
  10   3   3      288.78      231.94     33.53 o
  11   3   3      255.25      249.79     23.96 o
  12   3   3      159.55      136.93     23.40 o
  13   3   3       16.21       29.51      8.26 o
  14   3   3       64.23       47.72     13.27 o
 -14   4   3       15.37       26.95      9.82 o
 -13   4   3       32.36       23.96      8.06 o
 -12   4   3      127.55      120.23     20.21 o
 -11   4   3      210.56      210.01     18.21 o
 -10   4   3      581.69      571.37     30.20 o
  -9   4   3      102.73       90.04     15.29 o
  -8   4   3      285.85      266.35     22.47 o
  -7   4   3      830.07      815.51     19.40 o
  -6   4   3      524.00      512.50     21.13 o
  -5   4   3     2459.98     2821.43     31.92 o
  -4   4   3      250.48      245.60     18.64 o
  -3   4   3     3305.63     3315.53     53.65 o
  -2   4   3      149.52      174.13     11.70 o
  -1   4   3     2906.78     3094.05     28.68 o
   0   4   3     4014.70     3922.94     37.29 o
   1   4   3     2896.17     3014.28     34.94 o
   2   4   3      153.13      187.56     19.12 o
   3   4   3     3357.08     3371.77     82.28 o
   4   4   3      244.09      261.08     27.27 o
   5   4   3     2458.74     2691.49     61.73 o
   6   4   3      523.56      556.81     36.69 o
   7   4   3      844.31      889.82     38.82 o
   8   4   3      285.16      286.75     27.65 o
   9   4   3      104.31       90.43     11.18 o
  10   4   3      572.47      562.66     18.62 o
  11   4   3      210.34      166.96     21.46 o
  12   4   3      127.90      150.36     21.30 o
  13   4   3       31.70       47.47     12.13 o
  14   4   3       14.74       44.86     11.73 o
 -14   5   3       23.46       31.43      9.22 o
 -13   5   3       83.41       55.20     11.53 o
 -12   5   3       26.50       17.07      5.88 o
 -11   5   3        2.63       17.42      5.28 o
 -10   5   3      129.32       62.78     13.28 o
  -9   5   3      234.67      207.62     16.19 o
  -8   5   3      306.78      285.02     22.23 o
  -7   5   3      318.38      285.77     20.18 o
  -6   5   3     1022.88     1078.36     17.77 o
  -5   5   3       84.42       69.29     10.46 o
  -4   5   3       80.18       65.18      5.31 o
  -3   5   3      406.78      399.32     15.79 o
  -2   5   3      485.91      463.23     13.57 o
  -1   5   3     3092.68     3163.59     29.53 o
   0   5   3      409.85      308.27     22.96 o
   1   5   3     3112.10     3138.53     36.16 o
   2   5   3      497.72      485.26     25.23 o
   3   5   3      401.98      408.60     32.74 o
   4   5   3       90.35      103.19     14.74 o
   5   5   3       88.31      108.36     13.56 o
   6   5   3     1039.94     1048.86     28.80 o
   7   5   3      313.46      321.77     35.23 o
   8   5   3      320.66      318.73     33.33 o
   9   5   3      229.46      198.19     23.12 o
  10   5   3      132.43       68.99     12.63 o
  11   5   3        2.65        7.65     11.40 o
  12   5   3       26.18       30.76     14.40 o
  13   5   3       83.52      121.11     20.79 o
  14   5   3       25.64       31.65     17.99 o
 -14   6   3        8.52       35.76     26.75 o
 -13   6   3      164.41      197.90     25.07 o
 -12   6   3      164.68      133.76     33.48 o
 -11   6   3       14.91       19.34      4.55 o
 -10   6   3      283.02      219.84     25.58 o
  -9   6   3      120.52       91.90      8.91 o
  -8   6   3      632.25      565.55     41.58 o
  -7   6   3      539.78      476.92     22.67 o
  -6   6   3      847.44      701.39     42.31 o
  -5   6   3     3118.03     3266.23     35.42 o
  -4   6   3      223.87      181.63     12.95 o
  -3   6   3      452.26      490.88     13.32 o
  -2   6   3      952.22      904.53     18.82 o
  -1   6   3     4228.43     4250.39     48.50 o
   0   6   3     2253.92     2106.19     42.45 o
   1   6   3     4209.28     4231.73     66.32 o
   2   6   3      937.28      852.73     28.68 o
   3   6   3      455.58      554.41     32.66 o
   4   6   3      222.79      198.05     20.20 o
   5   6   3     3086.52     3216.82     62.18 o
   6   6   3      852.96      818.47     44.95 o
   7   6   3      523.92      540.77     29.08 o
   8   6   3      641.35      646.93     34.63 o
   9   6   3      126.14       96.92     13.46 o
  10   6   3      280.35      291.52     30.57 o
  11   6   3       14.82       11.29      8.42 o
  12   6   3      164.98      177.28     25.68 o
  13   6   3      166.41      201.13     21.88 o
  14   6   3        9.26       28.97     11.24 o
 -13   7   3      112.66      115.10     23.49 o
 -12   7   3       58.51       55.15     21.88 o
 -11   7   3       76.24       75.49     34.12 o
 -10   7   3      247.69      184.23     26.64 o
  -9   7   3      159.03      117.50     11.95 o
  -8   7   3       49.97       34.43     12.26 o
  -7   7   3      198.35      256.82     22.35 o
  -6   7   3      760.41      716.73     42.21 o
  -5   7   3      693.59      683.70     27.81 o
  -4   7   3     1661.11     1787.70     47.28 o
  -3   7   3       70.05       65.29      5.36 o
  -2   7   3      131.17      172.54     18.48 o
  -1   7   3     1037.17     1087.47     38.89 o
   0   7   3      190.87      156.44     13.45 o
   1   7   3     1057.74     1038.27     32.92 o
   2   7   3      139.26      165.15     24.64 o
   3   7   3       74.70      109.61     14.26 o
   4   7   3     1684.60     1730.21     66.02 o
   5   7   3      697.48      770.90     46.60 o
   6   7   3      761.79      790.83     46.69 o
   7   7   3      203.93      247.47     24.33 o
   8   7   3       46.03       37.14      8.95 o
   9   7   3      156.61      146.15     16.09 o
  10   7   3      244.07      245.74     21.66 o
  11   7   3       79.93       74.35     12.81 o
  12   7   3       59.54       78.61     17.36 o
  13   7   3      109.64       47.44     34.88 o
 -13   8   3       69.44       91.26     17.54 o
 -12   8   3      249.85      245.65     27.49 o
 -11   8   3       70.78      115.14     24.51 o
 -10   8   3       47.74       47.77     15.89 o
  -9   8   3       40.23       24.64      6.66 o
  -8   8   3       17.94        7.87      6.95 o
  -7   8   3     2050.38     2146.62    105.76 o
  -6   8   3      399.24      362.66     40.61 o
  -5   8   3     2462.63     2484.32     73.98 o
  -4   8   3      316.50      307.60     32.48 o
  -3   8   3     1579.44     1639.41     30.78 o
  -2   8   3     3669.20     3784.35     51.80 o
  -1   8   3      499.59      535.78     20.32 o
   0   8   3     1802.43     1884.14     41.29 o
   1   8   3      508.29      569.71     35.81 o
   2   8   3     3641.69     3766.46     61.70 o
   3   8   3     1590.90     1722.01     49.77 o
   4   8   3      324.42      372.33     37.43 o
   5   8   3     2471.19     2524.90     69.84 o
   6   8   3      395.41      365.39     29.69 o
   7   8   3     2053.32     2033.20     66.83 o
   8   8   3       18.21       15.23      8.00 o
   9   8   3       37.42       22.38      6.66 o
  10   8   3       47.39       58.02     10.91 o
  11   8   3       71.60       69.10     15.24 o
  12   8   3      249.43      258.64     40.20 o
  13   8   3       69.92       46.81     14.98 o
 -12   9   3        5.42       56.18     25.37 o
 -11   9   3       95.03       95.83     14.35 o
 -10   9   3        5.39       19.84      7.31 o
  -9   9   3       87.01       89.40     11.21 o
  -8   9   3       51.02       50.37     10.08 o
  -7   9   3      245.28      246.53     22.02 o
  -6   9   3     1324.76     1429.17     69.78 o
  -5   9   3       28.35       70.48     18.23 o
  -4   9   3      795.32      690.73     42.07 o
  -3   9   3     1821.64     1849.66     32.93 o
  -2   9   3      264.98      270.47     20.10 o
  -1   9   3       56.72       77.08      9.84 o
   0   9   3        3.76        8.97      9.54 o
   1   9   3       62.59       71.01     10.76 o
   2   9   3      272.41      269.03     36.09 o
   3   9   3     1835.88     1890.83     66.63 o
   4   9   3      782.85      827.81     52.29 o
   5   9   3       27.29       27.50     30.49 o
   6   9   3     1318.30     1316.10     90.42 o
   7   9   3      240.26      243.94     20.11 o
   8   9   3       47.64       43.44      8.90 o
   9   9   3       89.45       84.17     13.05 o
  10   9   3        5.97       14.49      8.34 o
  11   9   3       97.53      103.93     12.25 o
  12   9   3        5.87       14.04      7.99 o
 -12  10   3       39.27       36.62     20.02 o
 -11  10   3       84.71       70.82     19.51 o
 -10  10   3      435.55      436.86     30.68 o
  -9  10   3       39.60       63.23     12.20 o
  -8  10   3      156.30      183.94     18.32 o
  -7  10   3      462.92      481.62     32.05 o
  -6  10   3      528.22      478.80     37.51 o
  -5  10   3      409.14      380.69     31.16 o
  -4  10   3     1800.03     1918.39    201.52 o
  -3  10   3       59.24       58.43      8.33 o
  -2  10   3       99.52      110.43     13.67 o
  -1  10   3      200.14      148.63     14.91 o
   0  10   3       43.19       19.95     13.87 o
   1  10   3      198.82      196.87     23.52 o
   2  10   3       92.53       62.47     22.60 o
   3  10   3       62.28       81.81     14.50 o
   4  10   3     1798.16     1948.76     85.43 o
   5  10   3      404.95      384.41     25.30 o
   6  10   3      531.90      525.60     29.65 o
   7  10   3      473.08      468.20     28.79 o
   8  10   3      152.01      148.17     16.86 o
   9  10   3       37.50       56.26     11.22 o
  10  10   3      435.12      451.68     33.94 o
  11  10   3       85.71       56.41     19.77 o
  12  10   3       38.13       29.68      9.00 o
 -11  11   3      248.46      279.70     44.81 o
 -10  11   3       10.09       21.83      6.94 o
  -9  11   3      134.01      144.73     14.52 o
  -8  11   3       39.62       32.56      9.08 o
  -7  11   3      104.86      107.30     12.46 o
  -6  11   3      249.13      324.33     25.31 o
  -5  11   3       32.71       49.27     10.97 o
  -4  11   3      910.19     1031.49     59.46 o
  -3  11   3      852.31      757.00     62.59 o
  -2  11   3      228.11      195.85     16.97 o
  -1  11   3      881.55      910.50     46.62 o
   0  11   3       12.58       29.89      9.00 o
   1  11   3      879.14      883.48     46.39 o
   2  11   3      231.21      202.85     21.38 o
   3  11   3      849.78      908.34     49.79 o
   4  11   3      911.99     1007.53     61.90 o
   5  11   3       33.32       53.37     18.83 o
   6  11   3      251.40      320.24     25.36 o
   7  11   3      107.85      106.56     12.49 o
   8  11   3       37.94       60.24     12.22 o
   9  11   3      131.20      137.35     15.63 o
  10  11   3       10.38       55.06     13.22 o
  11  11   3      249.61      259.51     28.99 o
 -10  12   3       47.56       33.23     18.12 o
  -9  12   3      126.58      125.25     13.38 o
  -8  12   3       56.69       40.25     15.09 o
  -7  12   3        7.92       22.26     13.72 o
  -6  12   3      289.89      242.15     24.20 o
  -5  12   3     1279.11     1372.77     79.36 o
  -4  12   3      240.70      226.40     39.47 o
  -3  12   3       56.72       46.99      8.33 o
  -2  12   3       89.70       83.09     13.03 o
  -1  12   3       95.43       45.87     12.51 o
   0  12   3       61.71       39.71     10.00 o
   1  12   3       97.34       41.19     21.27 o
   2  12   3       85.03      103.43     23.51 o
   3  12   3       54.80       42.70     17.56 o
   4  12   3      237.79      204.32     19.38 o
   5  12   3     1273.08     1343.33     53.30 o
   6  12   3      292.22      294.39     27.17 o
   7  12   3        8.57       16.28      7.62 o
   8  12   3       53.96       37.74      8.60 o
   9  12   3      127.26      119.90     13.19 o
  10  12   3       49.34       43.05     16.43 o
  -9  13   3       55.00       76.51     10.16 o
  -8  13   3        9.33       20.59      7.33 o
  -7  13   3        4.33       24.88     11.75 o
  -6  13   3       42.68       36.74      8.18 o
  -5  13   3      158.75      175.88     19.70 o
  -4  13   3      233.79      226.64     20.11 o
  -3  13   3      204.17      177.25     23.85 o
  -2  13   3       79.53       89.19     12.96 o
  -1  13   3      171.42      153.75     23.23 o
   0  13   3        3.97        8.95      5.41 o
   1  13   3      164.99      148.99     19.50 o
   2  13   3       80.19       95.80     18.95 o
   3  13   3      208.74      181.65     18.52 o
   4  13   3      233.40      237.35     26.00 o
   5  13   3      160.40      165.00     20.65 o
   6  13   3       42.43       46.98      9.09 o
   7  13   3        4.72       19.61      6.81 o
   8  13   3        8.85       20.19     10.10 o
   9  13   3       56.27       83.08     10.80 o
  -8  14   3       41.28       41.54     14.65 o
  -7  14   3       26.92       18.58     13.44 o
  -6  14   3        3.87       28.00      7.58 o
  -5  14   3      273.15      346.33     26.98 o
  -4  14   3      114.96      113.89     16.65 o
  -3  14   3       50.35       46.94     13.98 o
  -2  14   3      131.10      117.52     25.00 o
  -1  14   3      140.41      143.17     38.68 o
   0  14   3       12.87       18.77      6.05 o
   1  14   3      138.43      135.21     17.97 o
   2  14   3      128.94      118.20     17.82 o
   3  14   3       51.64       63.18     10.59 o
   4  14   3      115.96      106.85     14.71 o
   5  14   3      275.52      279.42     27.74 o
   6  14   3        4.12       40.74      9.85 o
   7  14   3       26.61       14.07      7.60 o
   8  14   3       43.19       57.17     11.58 o
  -6  15   3      242.41      252.74     28.21 o
  -5  15   3       40.97       53.37     16.70 o
  -4  15   3      237.96      291.39     27.23 o
  -3  15   3       17.56       32.15     14.55 o
  -2  15   3      169.53      107.54     22.56 o
  -1  15   3      228.98      242.21     22.32 o
   0  15   3      211.20      210.45     20.64 o
   1  15   3      224.91      257.77     26.96 o
   2  15   3      169.69      153.08     21.94 o
   3  15   3       15.96       16.85     12.64 o
   4  15   3      238.07      251.79     20.43 o
   5  15   3       41.66       63.97      9.83 o
   6  15   3      240.85      250.55     24.26 o
  -4  16   3       20.25       14.59     18.86 o
  -3  16   3       39.87       33.09     49.31 o
  -2  16   3      241.17      322.49     44.71 o
  -1  16   3        9.52       -3.16     30.33 o
   0  16   3       44.58       43.68     12.40 o
   1  16   3        9.94       11.69      8.20 o
   2  16   3      240.29      257.21     24.50 o
   3  16   3       40.58       46.99      9.92 o
   4  16   3       21.02       39.22     10.53 o
   1   0   4     4892.71     4162.97     39.59 o
   2   0   4    22461.91    22275.37    982.34 o
   3   0   4      250.60      126.25      9.89 o
   4   0   4     1234.07      980.41     14.73 o
   5   0   4     4273.45     4721.82     55.44 o
   6   0   4       28.49       23.97      3.85 o
   7   0   4       70.47       74.65      7.24 o
   8   0   4       31.67       39.31      7.30 o
   9   0   4       15.05       25.35      6.01 o
  10   0   4       90.75       97.51     11.51 o
  11   0   4      318.57      352.72     16.80 o
  12   0   4      266.68      290.83     17.30 o
  13   0   4      508.37      535.34     28.23 o
  14   0   4        2.39       22.96     10.74 o
 -14   1   4      210.03      232.32     13.27 o
 -13   1   4       75.13       75.43     11.36 o
 -12   1   4       93.15       89.09     11.17 o
 -11   1   4      197.79      172.07     15.50 o
 -10   1   4      179.07      150.60     14.60 o
  -9   1   4     1659.32     1829.00     61.21 o
  -8   1   4     1195.73     1065.90     35.77 o
  -7   1   4      379.61      373.32     19.89 o
  -6   1   4       66.56       30.60      4.81 o
  -5   1   4     8765.81     9672.09    149.45 o
  -4   1   4     2756.50     2962.15     30.70 o
  -3   1   4     6249.72     5823.56     50.64 o
  -1   1   4     3710.66     3753.55    159.78 o
   0   1   4     5054.94     4629.82     72.55 o
   1   1   4     3726.73     3538.49    166.50 o
   2   1   4    19134.95    19271.19    156.02 o
   3   1   4     6241.35     5907.18     92.45 o
   4   1   4     2748.98     3011.13     32.89 o
   5   1   4     8771.69     9492.85    208.28 o
   6   1   4       65.04       28.48      2.60 o
   7   1   4      379.25      364.00     19.87 o
   8   1   4     1204.38     1170.60     49.81 o
   9   1   4     1655.73     1832.48     77.19 o
  10   1   4      168.75      164.71     18.94 o
  11   1   4      198.04      162.50     15.87 o
  12   1   4       92.48       76.49     11.41 o
  13   1   4       74.86       74.47     11.06 o
  14   1   4      209.04      250.95     17.73 o
 -14   2   4      116.82      161.84     16.10 o
 -13   2   4       31.98       30.19      6.77 o
 -12   2   4       35.54       27.73      5.15 o
 -11   2   4      305.53      346.24     26.27 o
 -10   2   4      248.67      225.90     17.52 o
  -9   2   4     2080.69     1904.15    212.37 o
  -8   2   4       29.20       28.97      5.36 o
  -7   2   4      249.67      220.82     24.97 o
  -6   2   4      273.98      281.91     16.49 o
  -5   2   4     3140.83     3438.05     45.07 o
  -4   2   4       36.91       22.56      5.57 o
  -3   2   4      190.27      159.80     12.10 o
  -2   2   4       80.49       53.14      7.07 o
  -1   2   4     5728.50     5416.57     82.29 o
   0   2   4     1234.33     1100.63     21.27 o
   1   2   4     5632.91     5369.73     79.28 o
   2   2   4       80.73       55.31      5.71 o
   3   2   4      206.44      183.04     11.87 o
   4   2   4       36.72       30.10      7.79 o
   5   2   4     3139.81     3592.59    873.39 o
   6   2   4      270.82      271.01     16.64 o
   7   2   4      249.35      221.48     14.80 o
   8   2   4       30.59       31.66     10.34 o
   9   2   4     2061.74     2307.59     69.28 o
  10   2   4      246.63      224.64     23.49 o
  11   2   4      294.66      319.30     24.97 o
  12   2   4       36.05       25.52      6.39 o
  13   2   4       29.23       43.74     12.04 o
  14   2   4      117.76      150.47     17.16 o
 -14   3   4       21.92       16.85      7.68 o
 -13   3   4       77.48       82.79     13.14 o
 -12   3   4       48.17       51.06      9.58 o
 -11   3   4     1496.62     1792.75     26.52 o
 -10   3   4      106.45       60.10     13.64 o
  -9   3   4      460.08      457.81     29.03 o
  -8   3   4      354.43      352.25     23.35 o
  -7   3   4       26.02       28.15      7.18 o
  -6   3   4     1989.78     2059.94     33.92 o
  -5   3   4     1569.56     1638.79     31.35 o
  -4   3   4     4300.71     4433.31     44.12 o
  -3   3   4     1391.71     1322.99     23.11 o
  -2   3   4     2945.00     2717.48     35.13 o
  -1   3   4      193.88       79.61     23.59 o
   0   3   4     4118.49     3964.28     41.99 o
   1   3   4      193.08       95.79     11.64 o
   2   3   4     2881.13     2771.84     60.06 o
   3   3   4     1397.84     1308.79     27.02 o
   4   3   4     4286.89     4307.12     55.59 o
   5   3   4     1562.32     1632.67     39.04 o
   6   3   4     1998.99     2124.00     75.24 o
   7   3   4       25.01       32.40     15.36 o
   8   3   4      365.74      365.70     26.09 o
   9   3   4      455.20      372.62     46.11 o
  10   3   4      109.40      117.65     34.77 o
  11   3   4     1495.57     1775.44     82.84 o
  12   3   4       50.03       45.42     11.38 o
  13   3   4       75.97       76.36     16.37 o
  14   3   4       22.79       46.43     10.15 o
 -14   4   4      169.30      186.20     19.34 o
 -13   4   4       94.25       76.64     10.68 o
 -12   4   4       36.05       32.68      8.52 o
 -11   4   4      205.58      220.07     22.42 o
 -10   4   4      725.02      586.01     53.02 o
  -9   4   4     1087.88     1178.76     46.00 o
  -8   4   4       18.53       21.25      8.74 o
  -7   4   4     1185.07     1200.87     31.84 o
  -6   4   4     3940.36     4434.85     41.61 o
  -5   4   4     1645.36     1583.56     28.89 o
  -4   4   4     6685.03     6809.97     72.05 o
  -3   4   4     2029.73     1905.39     61.15 o
  -2   4   4     1421.09     1400.67     20.42 o
  -1   4   4     7006.04     6943.80    160.84 o
   0   4   4    10433.47    10534.68     60.60 o
   1   4   4     7064.83     7106.50    101.34 o
   2   4   4     1405.94     1336.25     24.88 o
   3   4   4     2052.46     1877.21     75.76 o
   4   4   4     6678.22     6761.04     81.76 o
   5   4   4     1637.00     1510.27     62.42 o
   6   4   4     3944.74     4410.13     70.87 o
   7   4   4     1169.85     1147.68     29.80 o
   8   4   4       20.18       26.67      5.80 o
   9   4   4     1106.55     1142.65     20.97 o
  10   4   4      726.17      728.81     17.94 o
  11   4   4      211.30      204.93     20.30 o
  12   4   4       36.29       38.08     11.15 o
  13   4   4       96.56       92.69     14.06 o
  14   4   4      168.62      168.14     19.76 o
 -14   5   4        4.60       24.78      8.76 o
 -13   5   4        5.47       21.83      8.67 o
 -12   5   4       48.55       34.18      9.49 o
 -11   5   4       40.77       40.70     20.18 o
 -10   5   4     1072.11     1143.40     29.55 o
  -9   5   4      662.15      626.30     18.57 o
  -8   5   4     1313.29     1294.05     31.39 o
  -7   5   4      260.94      229.51     18.99 o
  -6   5   4      223.72      226.75     16.08 o
  -5   5   4      299.86      240.55     16.14 o
  -4   5   4     1388.56     1319.04     30.86 o
  -3   5   4      234.73      180.66     11.05 o
  -2   5   4     1945.25     1922.55     28.41 o
  -1   5   4     1671.33     1637.79     23.72 o
   0   5   4     8364.98     8522.93     43.99 o
   1   5   4     1676.48     1632.42     46.83 o
   2   5   4     1995.56     1920.32     42.11 o
   3   5   4      238.87      209.14     20.96 o
   4   5   4     1408.14     1388.55     48.77 o
   5   5   4      294.09      280.66     16.46 o
   6   5   4      221.28      247.80     22.89 o
   7   5   4      254.95      261.04     27.04 o
   8   5   4     1311.97     1220.94     69.19 o
   9   5   4      667.23      685.20     27.14 o
  10   5   4     1062.43     1130.75     23.65 o
  11   5   4       41.69       29.49      6.60 o
  12   5   4       48.42       55.80     39.42 o
  13   5   4        5.38        2.95     12.59 o
  14   5   4        4.56       17.08     13.69 o
 -13   6   4      504.62      578.72     77.69 o
 -12   6   4       68.51       63.14     12.58 o
 -11   6   4      191.67      184.60     32.26 o
 -10   6   4       89.68       51.35      6.92 o
  -9   6   4      280.52      240.67     45.02 o
  -8   6   4      442.52      525.79     39.14 o
  -7   6   4      175.86      153.78     11.55 o
  -6   6   4      802.92      726.00     14.39 o
  -5   6   4      209.30      182.33     19.55 o
  -4   6   4      345.61      343.31     24.49 o
  -3   6   4     3681.92     3926.04     52.26 o
  -2   6   4     1525.78     1347.19     26.96 o
  -1   6   4      120.80      101.43     11.11 o
   0   6   4       53.99       41.30      7.55 o
   1   6   4      134.03      102.69      9.36 o
   2   6   4     1517.26     1312.55     35.03 o
   3   6   4     3689.01     3900.63     51.23 o
   4   6   4      335.61      406.57     33.11 o
   5   6   4      205.75      201.18     37.39 o
   6   6   4      812.17      783.01     25.03 o
   7   6   4      172.71      178.54     30.95 o
   8   6   4      436.48      615.45     44.47 o
   9   6   4      292.52      321.64     25.17 o
  10   6   4       90.01       59.22     11.41 o
  11   6   4      188.81      207.18     32.52 o
  12   6   4       68.09       58.51     16.44 o
  13   6   4      511.70      623.53     79.14 o
 -13   7   4        8.01       29.85     14.43 o
 -12   7   4       34.20       18.54     33.62 o
 -11   7   4       76.04       80.19     22.91 o
 -10   7   4      298.08      245.04     36.25 o
  -9   7   4      105.63       94.54     19.16 o
  -8   7   4      516.27      444.28     33.17 o
  -7   7   4      160.34      136.04     16.56 o
  -6   7   4      438.24      379.18     27.06 o
  -5   7   4      297.69      258.47     24.38 o
  -4   7   4      339.65      253.87     16.51 o
  -3   7   4      246.98      251.94     10.47 o
  -2   7   4     1495.97     1514.84     27.05 o
  -1   7   4      465.22      487.03     26.68 o
   0   7   4      681.07      519.63     28.83 o
   1   7   4      460.91      461.25     26.29 o
   2   7   4     1500.30     1499.36     33.93 o
   3   7   4      253.12      283.92     19.40 o
   4   7   4      344.51      342.00     32.73 o
   5   7   4      308.89      373.69     35.33 o
   6   7   4      434.10      414.18     37.74 o
   7   7   4      166.81      221.61     27.73 o
   8   7   4      519.22      540.51     32.37 o
   9   7   4      108.32       87.63     13.80 o
  10   7   4      290.91      244.45     31.53 o
  11   7   4       76.34       75.75     11.72 o
  12   7   4       34.97       28.18     40.23 o
  13   7   4        7.97       60.16     25.46 o
 -13   8   4       71.64       88.81     23.01 o
 -12   8   4      103.13      129.80     36.46 o
 -11   8   4       67.17       41.20     17.63 o
 -10   8   4       51.43       43.33      8.38 o
  -9   8   4      217.93      214.98     22.42 o
  -8   8   4      517.83      509.68     36.55 o
  -7   8   4      408.21      384.32     28.18 o
  -6   8   4      581.15      632.82     54.76 o
  -5   8   4      819.61      767.95     38.21 o
  -4   8   4      477.57      549.83     28.11 o
  -3   8   4       85.84       69.96      6.27 o
  -2   8   4      321.65      379.36     27.33 o
  -1   8   4      310.76      336.62     26.48 o
   0   8   4      144.97      179.34     17.38 o
   1   8   4      320.97      367.49     33.41 o
   2   8   4      325.76      329.05     32.75 o
   3   8   4       80.82       86.63     12.63 o
   4   8   4      463.74      553.85     38.36 o
   5   8   4      821.17      848.07     50.75 o
   6   8   4      577.81      723.21     52.46 o
   7   8   4      412.90      411.37     31.44 o
   8   8   4      513.28      517.49     52.55 o
   9   8   4      213.61      238.68     36.77 o
  10   8   4       52.55       66.49     13.96 o
  11   8   4       64.85       64.41     10.71 o
  12   8   4      103.20       71.87     16.12 o
  13   8   4       71.10      143.43     25.72 o
 -12   9   4       23.37       60.66     24.30 o
 -11   9   4       50.01       30.51      5.47 o
 -10   9   4       18.46       19.93      8.30 o
  -9   9   4       13.20       14.34      5.69 o
  -8   9   4       70.71       73.61     13.49 o
  -7   9   4      287.67      308.24     25.59 o
  -6   9   4      118.50      130.02     24.56 o
  -5   9   4      540.57      338.30    105.11 o
  -4   9   4      334.29      267.84     56.73 o
  -3   9   4     1213.61     1315.30     33.04 o
  -2   9   4      676.94      652.53     32.39 o
  -1   9   4       16.85       20.76     10.79 o
   0   9   4     1587.76     1576.74     47.47 o
   1   9   4       15.43        6.21      5.06 o
   2   9   4      670.15      627.43     39.41 o
   3   9   4     1223.67     1354.86     53.50 o
   4   9   4      328.51      410.66     47.01 o
   5   9   4      537.49      556.45     43.55 o
   6   9   4      119.20      111.65     24.23 o
   7   9   4      294.40      332.45     23.02 o
   8   9   4       71.78       76.43     14.55 o
   9   9   4       13.74       30.22      7.92 o
  10   9   4       20.01       26.20      6.08 o
  11   9   4       50.50       27.29      4.89 o
  12   9   4       25.52       11.39      5.19 o
 -12  10   4       55.46       67.47     27.38 o
 -11  10   4       88.40       60.19     11.13 o
 -10  10   4      108.88      108.51     13.84 o
  -9  10   4      123.35      122.77     17.57 o
  -8  10   4      227.23      231.12     17.60 o
  -7  10   4      106.81      107.47     17.26 o
  -6  10   4      237.78      251.70     21.75 o
  -5  10   4       20.98       12.43     12.54 o
  -4  10   4     1577.03     1613.54     50.87 o
  -3  10   4     1502.10     1562.52     53.90 o
  -2  10   4      438.08      441.22     31.24 o
  -1  10   4      402.71      388.02     34.82 o
   0  10   4      200.69      192.11     20.28 o
   1  10   4      412.88      414.34     37.24 o
   2  10   4      433.02      494.84     37.40 o
   3  10   4     1486.21     1637.15     56.80 o
   4  10   4     1578.72     1746.80     61.55 o
   5  10   4       20.30        8.92      8.55 o
   6  10   4      236.58      226.63     28.00 o
   7  10   4      107.50       86.42     28.34 o
   8  10   4      228.27      251.95     17.27 o
   9  10   4      127.61      101.70     13.11 o
  10  10   4      107.67      126.08     14.98 o
  11  10   4       91.81      113.20     20.84 o
  12  10   4       54.97       43.94     12.23 o
 -11  11   4       21.70       26.81     14.40 o
 -10  11   4       62.50       55.86      9.74 o
  -9  11   4      231.26      272.57     31.01 o
  -8  11   4      133.61      137.04     14.33 o
  -7  11   4       23.98       15.58      9.25 o
  -6  11   4      259.99      268.56     25.84 o
  -5  11   4      631.98      718.90     41.07 o
  -4  11   4      710.17      681.51     45.79 o
  -3  11   4      644.78      522.77     45.35 o
  -2  11   4      112.11      111.90     14.17 o
  -1  11   4      405.05      394.44     35.28 o
   0  11   4      165.64      217.51     21.25 o
   1  11   4      408.06      408.11     37.15 o
   2  11   4      114.34      105.35     16.34 o
   3  11   4      630.97      614.40     44.00 o
   4  11   4      718.54      743.46     53.64 o
   5  11   4      631.84      743.32     47.14 o
   6  11   4      257.50      224.56     23.72 o
   7  11   4       21.09       36.99     17.88 o
   8  11   4      132.54      108.45     18.05 o
   9  11   4      231.41      249.27     20.68 o
  10  11   4       60.69       77.25     16.05 o
  11  11   4       21.44       34.65      8.99 o
 -10  12   4        4.69       26.70      8.46 o
  -9  12   4       14.38       13.27     12.57 o
  -8  12   4       43.10       44.60      8.99 o
  -7  12   4       48.35       37.22     15.51 o
  -6  12   4      364.29      339.91     31.80 o
  -5  12   4       29.97       27.15      8.73 o
  -4  12   4      147.39      136.50     35.06 o
  -3  12   4       75.79       67.54     11.66 o
  -2  12   4       17.18        3.85      6.26 o
  -1  12   4       47.57       20.89      6.83 o
   0  12   4      158.86      145.05     18.04 o
   1  12   4       48.72       66.12     13.66 o
   2  12   4       16.88       36.41      9.08 o
   3  12   4       72.84       64.97     12.40 o
   4  12   4      154.46      200.70     33.39 o
   5  12   4       30.18       20.70     16.67 o
   6  12   4      356.58      368.82     24.51 o
   7  12   4       47.66       52.35     10.29 o
   8  12   4       43.05       43.77     13.04 o
   9  12   4       14.66       23.14      8.46 o
  10  12   4        4.39       36.40      8.62 o
  -9  13   4       64.15       74.16     12.55 o
  -8  13   4       19.61       17.45      7.03 o
  -7  13   4       24.26       24.09      9.07 o
  -6  13   4       17.33       20.45     10.14 o
  -5  13   4      944.61     1041.97     71.56 o
  -4  13   4       77.56       59.99     17.27 o
  -3  13   4       12.14       56.01     15.91 o
  -2  13   4      276.52      247.42     27.64 o
  -1  13   4       17.47       22.01      7.94 o
   0  13   4      376.75      300.02     35.78 o
   1  13   4       18.41       29.39     15.92 o
   2  13   4      274.85      233.38     22.35 o
   3  13   4       10.13       18.19      9.10 o
   4  13   4       78.62       80.87     15.58 o
   5  13   4      956.74     1031.74     56.87 o
   6  13   4       17.63       24.70      7.02 o
   7  13   4       25.86       27.67     10.86 o
   8  13   4       19.40       26.75      7.47 o
   9  13   4       65.55       84.67     11.71 o
  -8  14   4       77.01       89.88     12.45 o
  -7  14   4       65.79       58.59     19.38 o
  -6  14   4      187.82      244.57     20.07 o
  -5  14   4       42.83       44.69     11.11 o
  -4  14   4       26.40       35.23     10.88 o
  -3  14   4      277.16      330.62     27.38 o
  -2  14   4      422.41      379.62     26.02 o
  -1  14   4       22.48       38.65     20.44 o
   0  14   4       13.35       16.27      5.40 o
   1  14   4       23.29       20.73     34.07 o
   2  14   4      414.64      377.73     36.86 o
   3  14   4      279.32      297.67     24.72 o
   4  14   4       28.91       29.73      7.38 o
   5  14   4       42.25       47.92      9.12 o
   6  14   4      179.29      202.48     17.77 o
   7  14   4       64.98       86.17     12.21 o
   8  14   4       79.01       84.06     15.84 o
  -6  15   4       39.55       26.76     13.64 o
  -5  15   4       12.95       28.66     13.99 o
  -4  15   4       69.36       78.53     16.92 o
  -3  15   4       58.95       99.12     19.81 o
  -2  15   4       37.67       48.82     15.77 o
  -1  15   4        7.84       21.66     20.84 o
   0  15   4      221.21      216.98     19.06 o
   1  15   4        8.38       23.95      9.30 o
   2  15   4       37.76       47.12     10.14 o
   3  15   4       60.33       74.67     12.89 o
   4  15   4       68.95       67.57     11.40 o
   5  15   4       11.66       21.53      8.44 o
   6  15   4       39.93       39.94      9.34 o
  -4  16   4      136.60      137.89     26.55 o
  -3  16   4      125.59      139.94     24.28 o
  -2  16   4       25.98       40.80     21.19 o
  -1  16   4       22.98       55.96     13.58 o
   0  16   4       35.38       27.13     12.35 o
   1  16   4       23.25       34.03     10.18 o
   2  16   4       25.74       23.83     10.48 o
   3  16   4      125.20       90.97     19.79 o
   4  16   4      136.73      132.49     16.18 o
   1   0   5     9066.74     8232.71     94.50 o
   2   0   5     1771.10     1666.72     47.80 o
   3   0   5      107.19      121.68     10.21 o
   4   0   5       14.20       19.62      2.90 o
   5   0   5     2628.03     2571.91     58.41 o
   6   0   5      743.76      734.13     26.98 o
   7   0   5      859.10      798.27     31.69 o
   8   0   5      111.71      101.05      9.74 o
   9   0   5      327.89      341.84     25.94 o
  10   0   5       39.52       16.89     11.24 o
  11   0   5       15.38       16.26      6.26 o
  12   0   5       16.77       24.72      6.86 o
  13   0   5        0.04       18.97      9.28 o
  14   0   5       63.50       45.07     10.84 o
 -14   1   5       17.65       24.38      7.08 o
 -13   1   5       33.41       22.52     11.59 o
 -12   1   5       33.26       38.49      8.05 o
 -11   1   5       58.65       54.21      9.13 o
 -10   1   5      223.36      263.30     25.62 o
  -9   1   5     1196.57      754.52    191.77 o
  -8   1   5       33.79       21.90      4.83 o
  -7   1   5      180.01      145.51     10.58 o
  -6   1   5      918.76      848.20     35.10 o
  -5   1   5    10559.18    11079.04    189.16 o
  -4   1   5     1630.23     1683.21     25.70 o
  -3   1   5     2291.58     1949.57     38.84 o
  -2   1   5     1137.03     1014.68     22.19 o
  -1   1   5    13633.35    14068.81    522.52 o
   0   1   5    37042.59    34614.87    225.07 o
   1   1   5    13600.05    14186.41    634.35 o
   2   1   5     1141.18     1112.82     33.59 o
   3   1   5     2263.49     2036.86     58.32 o
   4   1   5     1682.36     1682.61     29.09 o
   5   1   5    10583.82    10409.99    348.20 o
   6   1   5      929.25      945.40     34.22 o
   7   1   5      182.92      154.89     14.15 o
   8   1   5       30.45       32.75      6.89 o
   9   1   5     1209.07     1334.49     92.97 o
  10   1   5      227.67      261.54     22.03 o
  11   1   5       58.33       31.03     16.25 o
  12   1   5       32.64       16.53      9.55 o
  13   1   5       32.28       27.94      7.23 o
  14   1   5       19.12       14.16      8.07 o
 -14   2   5       19.64       20.58      5.82 o
 -13   2   5       82.82       87.27      9.81 o
 -12   2   5       40.06       47.53      7.41 o
 -11   2   5      220.00      218.23     19.07 o
 -10   2   5      236.18      243.52     20.41 o
  -9   2   5       35.69       39.08     14.36 o
  -8   2   5      870.80      911.29     39.99 o
  -7   2   5      353.14      399.77     22.55 o
  -6   2   5       91.02       75.98      5.78 o
  -5   2   5      765.75      737.09     29.10 o
  -4   2   5     5417.19     5488.44     59.47 o
  -3   2   5     1092.49     1007.39     25.45 o
  -2   2   5      788.16      788.28     20.68 o
  -1   2   5     1463.37     1509.60     44.35 o
   0   2   5     7130.94     6556.23    191.63 o
   1   2   5     1468.11     1410.23     36.29 o
   2   2   5      781.57      822.72     48.85 o
   3   2   5     1067.28      971.84     26.63 o
   4   2   5     5377.84     5433.20    101.31 o
   5   2   5      788.12      834.09     35.55 o
   6   2   5       88.38       81.39     10.24 o
   7   2   5      347.18      337.62     30.53 o
   8   2   5      885.45      934.98     36.92 o
   9   2   5       38.32       27.78     10.35 o
  10   2   5      237.33      231.80     25.50 o
  11   2   5      220.16      226.57     18.64 o
  12   2   5       41.05       41.79      9.22 o
  13   2   5       86.50       89.74     21.92 o
  14   2   5       18.66       21.99     11.63 o
 -14   3   5      151.50      203.14     16.73 o
 -13   3   5       24.99       31.08      8.15 o
 -12   3   5       90.30       85.00     13.33 o
 -11   3   5      144.35      105.59     33.92 o
 -10   3   5      664.56      713.65     38.66 o
  -9   3   5      730.95      763.29     41.79 o
  -8   3   5      980.92     1039.31     29.41 o
  -7   3   5     1957.82     2103.62     23.79 o
  -6   3   5     2189.96     2185.21     34.95 o
  -5   3   5      795.81      734.22     25.15 o
  -4   3   5     4794.58     4759.36     45.12 o
  -3   3   5     2258.67     2325.54     47.80 o
  -2   3   5      603.88      509.56     15.82 o
  -1   3   5     6249.20     6378.77    118.97 o
   0   3   5      482.35      433.31     14.84 o
   1   3   5     6256.08     6189.93    124.41 o
   2   3   5      603.04      541.43     45.61 o
   3   3   5     2284.77     2446.48     45.17 o
   4   3   5     4824.54     4783.62     55.62 o
   5   3   5      809.43      683.03     45.97 o
   6   3   5     2186.93     2104.58     90.76 o
   7   3   5     1953.03     2125.74     31.31 o
   8   3   5      989.44     1003.81     36.56 o
   9   3   5      734.25      614.77     62.51 o
  10   3   5      664.48      723.09     47.83 o
  11   3   5      143.43      168.28     21.30 o
  12   3   5       88.99       66.01     11.19 o
  13   3   5       25.89       25.07      7.12 o
  14   3   5      157.00      176.93     21.69 o
 -14   4   5      171.99      169.92     17.52 o
 -13   4   5       29.63       30.83      9.60 o
 -12   4   5       25.83       18.77     11.48 o
 -11   4   5      182.50      160.26     19.12 o
 -10   4   5      124.65      106.76     13.05 o
  -9   4   5       51.86       28.43     12.64 o
  -8   4   5     1048.59     1057.88     32.48 o
  -7   4   5     1305.22     1374.66     27.18 o
  -6   4   5      194.58      182.52     14.01 o
  -5   4   5      107.33       91.21      9.93 o
  -4   4   5      604.42      704.27     22.27 o
  -3   4   5      548.19      569.24     14.10 o
  -2   4   5      700.73      705.92     20.54 o
  -1   4   5     6696.99     6048.03     92.91 o
   0   4   5       63.57       61.05      7.55 o
   1   4   5     6673.48     5821.23     51.43 o
   2   4   5      695.60      720.07     26.46 o
   3   4   5      569.99      589.83     22.68 o
   4   4   5      619.13      822.71     41.12 o
   5   4   5       97.70      114.61     11.50 o
   6   4   5      185.25      216.23     19.42 o
   7   4   5     1321.82     1386.55     49.65 o
   8   4   5     1052.72     1063.51     42.05 o
   9   4   5       48.25       16.75      9.43 o
  10   4   5      122.43      136.48     27.99 o
  11   4   5      184.16      145.81     39.18 o
  12   4   5       26.27       17.30     13.46 o
  13   4   5       29.03       26.14     10.00 o
  14   4   5      171.47      186.65     22.06 o
 -14   5   5       35.10       42.71     10.51 o
 -13   5   5       33.23       36.85     16.80 o
 -12   5   5        3.30       -1.38      5.27 o
 -11   5   5      509.88      491.31     31.63 o
 -10   5   5      105.64       94.00     17.15 o
  -9   5   5      419.04      382.63     18.21 o
  -8   5   5     1476.71     1490.58     28.51 o
  -7   5   5      891.58      909.11     23.52 o
  -6   5   5     1991.81     1991.90     61.90 o
  -5   5   5      952.32      894.97     20.14 o
  -4   5   5      791.32      737.06     19.35 o
  -3   5   5     3898.44     4068.36     52.09 o
  -2   5   5     4752.14     4554.66    105.65 o
  -1   5   5     3935.19     4220.64     54.19 o
   0   5   5     2335.07     2677.34     39.58 o
   1   5   5     3946.52     4238.37     62.93 o
   2   5   5     4760.11     4501.83     73.79 o
   3   5   5     3900.99     3994.38     44.34 o
   4   5   5      805.58      787.35     39.85 o
   5   5   5      935.70      891.64     50.88 o
   6   5   5     1962.66     1941.86    121.60 o
   7   5   5      890.32      949.83     34.46 o
   8   5   5     1463.48     1521.65     57.83 o
   9   5   5      415.69      371.29     30.17 o
  10   5   5      102.18      134.61     24.05 o
  11   5   5      508.07      459.68     34.24 o
  12   5   5        3.07       62.64     43.39 o
  13   5   5       34.18       24.86     32.25 o
  14   5   5       37.22       43.01     14.32 o
 -13   6   5      115.88       94.30     37.57 o
 -12   6   5        1.68       33.63      6.63 o
 -11   6   5      168.38      170.96     23.95 o
 -10   6   5      130.10       94.07      9.52 o
  -9   6   5      191.89      193.39     25.57 o
  -8   6   5       71.82       71.08     10.04 o
  -7   6   5      371.08      353.62     25.20 o
  -6   6   5       60.94       43.85      9.45 o
  -5   6   5      564.00      553.11     18.06 o
  -4   6   5      272.91      235.94     10.86 o
  -3   6   5      179.64      138.76      9.53 o
  -2   6   5      680.42      695.69     28.06 o
  -1   6   5     5672.47     5750.76    164.19 o
   0   6   5     2143.69     2253.76     49.65 o
   1   6   5     5694.21     5569.20     66.54 o
   2   6   5      685.21      714.34     41.79 o
   3   6   5      182.34      174.61     17.20 o
   4   6   5      281.79      282.58     20.02 o
   5   6   5      543.06      560.80     29.77 o
   6   6   5       59.05       21.35      7.72 o
   7   6   5      386.74      492.73     39.16 o
   8   6   5       73.02       91.28     15.46 o
   9   6   5      186.08      180.84     16.91 o
  10   6   5      133.78      132.68     18.57 o
  11   6   5      171.42      140.33     36.74 o
  12   6   5        1.34       28.43     11.47 o
  13   6   5      115.97       61.04     16.90 o
 -13   7   5       48.17       80.21     38.70 o
 -12   7   5       36.36       63.07     23.52 o
 -11   7   5       72.39       57.43     24.70 o
 -10   7   5      101.06       91.87      9.73 o
  -9   7   5       89.48       65.74     10.55 o
  -8   7   5      106.95       58.18     12.04 o
  -7   7   5      517.86      425.27     19.41 o
  -6   7   5      330.46      313.70     22.64 o
  -5   7   5      136.44      133.71     11.29 o
  -4   7   5       73.68       81.07     13.29 o
  -3   7   5     1927.13     2042.51     19.46 o
  -2   7   5     1070.65     1081.51     23.40 o
  -1   7   5     1023.73     1262.39     34.77 o
   0   7   5      290.64      299.39     22.27 o
   1   7   5     1029.64     1252.58     38.85 o
   2   7   5     1073.18     1026.06     21.54 o
   3   7   5     1924.15     2009.30     39.75 o
   4   7   5       75.36       68.50     29.67 o
   5   7   5      132.45      166.99     18.49 o
   6   7   5      337.59      361.51     39.14 o
   7   7   5      514.97      528.59     35.92 o
   8   7   5      102.01       56.74     20.80 o
   9   7   5       85.81       98.49     13.72 o
  10   7   5       98.67      115.96     15.96 o
  11   7   5       74.40       47.93     15.19 o
  12   7   5       35.48       34.40     12.76 o
  13   7   5       46.80       94.80     29.53 o
 -13   8   5       19.03       33.39     12.53 o
 -12   8   5       90.10      119.93     21.70 o
 -11   8   5       60.59       37.32      8.75 o
 -10   8   5       25.45       28.01     13.12 o
  -9   8   5      148.47      141.72     20.33 o
  -8   8   5      144.70       85.27     24.01 o
  -7   8   5      155.06       98.07     22.97 o
  -6   8   5      594.63      531.34     41.51 o
  -5   8   5       49.79       33.21     11.34 o
  -4   8   5      548.70      491.79     21.80 o
  -3   8   5      873.39      893.90     31.03 o
  -2   8   5      162.77      138.57     18.88 o
  -1   8   5      987.55      921.31     40.77 o
   0   8   5       72.29      154.83     15.58 o
   1   8   5      987.24      900.03     44.78 o
   2   8   5      168.92      130.58     15.02 o
   3   8   5      853.19      958.05     72.96 o
   4   8   5      542.34      516.75     45.31 o
   5   8   5       47.93       48.49      9.07 o
   6   8   5      600.75      673.19     39.47 o
   7   8   5      154.83      118.44     18.87 o
   8   8   5      143.34      150.87     28.35 o
   9   8   5      151.37      113.50     14.27 o
  10   8   5       27.54       25.17      6.29 o
  11   8   5       60.86       38.38      8.71 o
  12   8   5       88.88       73.26     13.56 o
  13   8   5       17.85        5.55     10.60 o
 -12   9   5       70.20       83.20     18.59 o
 -11   9   5      110.25       85.22     26.97 o
 -10   9   5      193.72      174.55     18.73 o
  -9   9   5      106.82       68.34     28.23 o
  -8   9   5      229.02      239.04     25.97 o
  -7   9   5      115.61      101.31     12.65 o
  -6   9   5     1671.69     1576.92     75.64 o
  -5   9   5      163.23      142.45     21.24 o
  -4   9   5     3094.96     3021.00     56.27 o
  -3   9   5      328.84      249.97     17.47 o
  -2   9   5      111.08      115.92     13.09 o
  -1   9   5      315.40      257.65     26.08 o
   0   9   5       32.79       26.01     14.44 o
   1   9   5      316.04      267.39     28.00 o
   2   9   5      105.91      113.64     14.50 o
   3   9   5      328.14      294.02     30.56 o
   4   9   5     3082.32     3173.78     84.05 o
   5   9   5      159.83      182.42     22.39 o
   6   9   5     1684.69     1700.36     93.39 o
   7   9   5      111.29       94.82     13.78 o
   8   9   5      237.18      256.16     21.29 o
   9   9   5      109.90       92.90     13.68 o
  10   9   5      193.72      196.53     19.45 o
  11   9   5      111.08      102.78     13.75 o
  12   9   5       71.19       75.00     13.56 o
 -11  10   5       41.60       41.67     19.76 o
 -10  10   5      121.17       93.18     20.16 o
  -9  10   5      133.48      136.19     17.48 o
  -8  10   5      123.74      166.65     23.32 o
  -7  10   5      196.05      185.21     30.67 o
  -6  10   5      423.45      432.72     30.34 o
  -5  10   5      917.57      917.68     57.88 o
  -4  10   5      260.30      156.98     18.93 o
  -3  10   5      466.24      359.81     33.58 o
  -2  10   5      389.73      413.51     65.21 o
  -1  10   5      761.80      888.48     41.31 o
   0  10   5      488.34      532.57     45.70 o
   1  10   5      762.82      865.17     43.39 o
   2  10   5      397.10      464.64     29.63 o
   3  10   5      478.45      466.87     33.79 o
   4  10   5      260.70      263.46     21.81 o
   5  10   5      914.89      963.18     54.98 o
   6  10   5      427.70      418.42     25.97 o
   7  10   5      193.41      214.60     17.98 o
   8  10   5      120.48      132.07     17.51 o
   9  10   5      133.94      122.96     16.73 o
  10  10   5      123.25      128.96     15.14 o
  11  10   5       41.58       40.95      8.60 o
 -11  11   5      145.48      160.50     49.68 o
 -10  11   5       12.67       17.32      8.83 o
  -9  11   5        1.32       39.84     22.28 o
  -8  11   5        5.39       18.37     13.45 o
  -7  11   5        9.04       35.28      7.72 o
  -6  11   5      162.82      205.64     22.03 o
  -5  11   5      444.66      439.65     33.93 o
  -4  11   5      109.62       61.39     19.41 o
  -3  11   5      135.96      110.29     37.49 o
  -2  11   5       29.25       14.66      5.34 o
  -1  11   5      311.50      252.92     29.88 o
   0  11   5      112.28      101.05     14.80 o
   1  11   5      301.72      315.29     29.06 o
   2  11   5       31.19       33.80     14.24 o
   3  11   5      139.26      111.27     16.50 o
   4  11   5      114.57      155.25     19.96 o
   5  11   5      442.42      527.49     36.03 o
   6  11   5      164.84      209.41     22.15 o
   7  11   5        8.77       28.51     15.68 o
   8  11   5        4.65       -1.36      5.62 o
   9  11   5        1.72       30.01      6.55 o
  10  11   5       11.85       21.71      8.92 o
  11  11   5      143.84      133.33     16.57 o
 -10  12   5        0.74       30.81      9.35 o
  -9  12   5       20.76       24.97     12.44 o
  -8  12   5       97.45      122.17     13.14 o
  -7  12   5      193.99      171.84     25.62 o
  -6  12   5       66.56       48.06     14.89 o
  -5  12   5      483.23      435.90     59.98 o
  -4  12   5        9.48       36.58     19.87 o
  -3  12   5      107.56       86.17     13.76 o
  -2  12   5       42.21       36.16      8.82 o
  -1  12   5      618.89      499.95     39.51 o
   0  12   5        0.84       -0.26     13.42 o
   1  12   5      610.84      575.13     42.29 o
   2  12   5       40.02       54.86     14.04 o
   3  12   5      110.80      134.22     18.73 o
   4  12   5        9.94       22.01     10.22 o
   5  12   5      475.47      491.22     36.63 o
   6  12   5       64.89       43.45     20.84 o
   7  12   5      192.50      187.86     16.91 o
   8  12   5       98.79      116.23     14.41 o
   9  12   5       21.92       62.06     13.08 o
  10  12   5        0.70       15.73      7.72 o
  -9  13   5      132.90      147.93     18.30 o
  -8  13   5        1.81       24.13      7.66 o
  -7  13   5       17.94       10.32     15.68 o
  -6  13   5       76.06       91.70     20.09 o
  -5  13   5        5.24       22.37     11.32 o
  -4  13   5       64.47      104.06     30.18 o
  -3  13   5      278.45      232.75     64.94 o
  -2  13   5      163.94       95.27     14.55 o
  -1  13   5      209.92      204.14     20.41 o
   0  13   5      114.95       99.15     12.77 o
   1  13   5      213.48      245.18     22.36 o
   2  13   5      162.15      137.65     23.09 o
   3  13   5      282.21      302.31     29.57 o
   4  13   5       62.20       67.12     13.35 o
   5  13   5        5.73       40.74     12.31 o
   6  13   5       78.46       71.36     15.59 o
   7  13   5       18.52       43.49      6.46 o
   8  13   5        2.19       21.40     12.33 o
   9  13   5      129.09      155.27     18.43 o
  -8  14   5       27.93       59.65     11.99 o
  -7  14   5        6.01       24.90      8.00 o
  -6  14   5      258.02      279.50     27.19 o
  -5  14   5       39.73       17.78      9.68 o
  -4  14   5      120.99      182.00     36.64 o
  -3  14   5        9.44       21.94     19.60 o
  -2  14   5       29.49       29.34     12.73 o
  -1  14   5      218.68      209.73     27.44 o
   0  14   5      250.66      250.50     35.42 o
   1  14   5      223.47      223.22     22.25 o
   2  14   5       31.01       48.70     11.33 o
   3  14   5        9.68       38.81     14.95 o
   4  14   5      121.85      136.84     23.93 o
   5  14   5       40.86       58.05     11.90 o
   6  14   5      256.42      300.30     23.49 o
   7  14   5        6.16       38.17      9.55 o
   8  14   5       27.16       43.39     11.27 o
  -6  15   5       16.95       34.36     10.36 o
  -5  15   5      123.50      192.73     50.09 o
  -4  15   5      215.19      201.17     55.20 o
  -3  15   5       28.41       36.04     11.96 o
  -2  15   5      128.26      107.26     24.54 o
  -1  15   5       95.05       99.62     39.42 o
   0  15   5      155.66      114.18     16.76 o
   1  15   5       95.49       98.70     22.09 o
   2  15   5      127.50      134.07     14.42 o
   3  15   5       26.61       23.58      9.26 o
   4  15   5      215.77      213.75     19.86 o
   5  15   5      123.19       98.59     12.64 o
   6  15   5       16.67       15.81     10.87 o
  -4  16   5       11.08       69.04     19.84 o
  -3  16   5       28.75       32.66     15.33 o
  -2  16   5        9.20       38.89     12.43 o
  -1  16   5       35.43       46.93     11.40 o
   0  16   5       69.41       72.47     26.37 o
   1  16   5       36.92       37.35     10.90 o
   2  16   5        9.52       33.26     10.09 o
   3  16   5       28.25       44.36     13.92 o
   4  16   5       11.72       27.79      8.88 o
   1   0   6      598.23      428.33     34.63 o
   2   0   6     3372.30     3016.31     58.01 o
   3   0   6       88.82       57.88     11.38 o
   4   0   6     1044.86     1089.57     57.02 o
   5   0   6       53.82       31.35      7.82 o
   6   0   6      542.58      514.01     27.67 o
   7   0   6      232.81      168.42     16.01 o
   8   0   6      495.87      420.67     31.16 o
   9   0   6        0.66       10.85      7.56 o
  10   0   6     3775.86     4464.09    192.95 o
  11   0   6      545.59      550.81     34.33 o
  12   0   6      218.36      250.73     27.34 o
  13   0   6      146.56      165.44     23.91 o
  14   0   6      181.60      183.84     15.87 o
 -14   1   6      132.92      107.62     21.71 o
 -13   1   6      184.38      211.57     18.16 o
 -12   1   6      202.41      231.59     23.81 o
 -11   1   6      185.88      159.57     17.26 o
 -10   1   6        0.90       11.57      4.80 o
  -9   1   6      677.36      500.83     76.00 o
  -8   1   6     1191.95     1280.95     30.78 o
  -7   1   6       96.04       68.56      6.37 o
  -6   1   6     2514.29     2992.67     75.10 o
  -5   1   6     2026.36     2151.10     71.25 o
  -4   1   6      202.13      216.81     24.14 o
  -3   1   6     1405.12     1297.74     33.02 o
  -2   1   6      772.84      726.73     25.07 o
  -1   1   6     2383.46     2598.04    154.42 o
   0   1   6     6526.25     6534.15    555.42 o
   1   1   6     2448.38     2784.47    146.61 o
   2   1   6      778.74      661.87     16.99 o
   3   1   6     1393.45     1425.12     67.27 o
   4   1   6      206.88      186.16     15.51 o
   5   1   6     2019.40     2188.29     31.82 o
   6   1   6     2505.12     2981.86     63.54 o
   7   1   6       93.23       71.03     11.95 o
   8   1   6     1198.83     1222.01     51.36 o
   9   1   6      670.25      742.34     52.46 o
  10   1   6        0.39        8.46     13.08 o
  11   1   6      195.65      166.76     18.27 o
  12   1   6      206.62      257.61     22.03 o
  13   1   6      182.33      190.81     18.67 o
  14   1   6      134.37      162.15     14.85 o
 -14   2   6      153.93      131.95     28.28 o
 -13   2   6      194.73      188.62     19.98 o
 -12   2   6      110.85      125.65     25.16 o
 -11   2   6      126.16      126.90     12.43 o
 -10   2   6      115.59      125.39     14.47 o
  -9   2   6     1895.04     2231.79     50.23 o
  -8   2   6      533.37      498.78     42.42 o
  -7   2   6     1720.96     1849.06     51.27 o
  -6   2   6       31.83       23.94      6.38 o
  -5   2   6      783.58      708.79     46.75 o
  -4   2   6     2569.55     2460.03     60.62 o
  -3   2   6     5337.30     5159.43     72.58 o
  -2   2   6     4381.14     3873.29     57.47 o
  -1   2   6      770.33      755.48     22.85 o
   0   2   6     3091.32     2995.34    125.62 o
   1   2   6      750.05      730.74     20.69 o
   2   2   6     4400.94     4063.07    122.18 o
   3   2   6     5379.53     5559.70    121.00 o
   4   2   6     2551.57     2385.96     58.89 o
   5   2   6      778.84      728.79     46.83 o
   6   2   6       32.04       23.53      4.50 o
   7   2   6     1723.68     1928.50     61.81 o
   8   2   6      543.84      599.17     31.60 o
   9   2   6     1877.76     1982.98    162.60 o
  10   2   6      125.17      174.11     18.61 o
  11   2   6      120.06      125.64     16.86 o
  12   2   6      109.60      106.76     16.63 o
  13   2   6      196.77      211.08     16.90 o
  14   2   6      155.35      165.97     17.40 o
 -14   3   6      163.28      152.21     31.55 o
 -13   3   6       23.75       46.12      9.77 o
 -12   3   6      112.80       99.99     19.26 o
 -11   3   6      427.55      433.58     32.56 o
 -10   3   6      103.05       88.79     11.23 o
  -9   3   6      316.37      304.62     26.02 o
  -8   3   6      801.22      830.41     30.19 o
  -7   3   6      474.05      500.00     22.41 o
  -6   3   6      535.28      507.85     29.08 o
  -5   3   6     3486.96     3948.34     41.74 o
  -4   3   6     4230.77     4488.27     52.65 o
  -3   3   6      255.07      254.42     27.96 o
  -2   3   6     3429.22     3465.96     72.57 o
  -1   3   6       83.86       65.11      9.50 o
   0   3   6     2890.74     2837.38     77.58 o
   1   3   6       73.74       38.43      8.99 o
   2   3   6     3423.56     3273.80     76.26 o
   3   3   6      266.31      282.95     24.53 o
   4   3   6     4201.09     4318.99    126.69 o
   5   3   6     3473.71     3888.29     97.78 o
   6   3   6      542.54      527.41     28.85 o
   7   3   6      463.76      568.56     40.95 o
   8   3   6      793.74      832.62     29.19 o
   9   3   6      323.57      320.78     34.94 o
  10   3   6       99.73       93.15     21.42 o
  11   3   6      420.87      459.18     39.12 o
  12   3   6      116.65      118.60     20.13 o
  13   3   6       22.29       25.43     12.75 o
  14   3   6      161.22      175.00     17.58 o
 -14   4   6       57.96       63.00     10.25 o
 -13   4   6       16.52       12.69      7.55 o
 -12   4   6      309.98      287.66     29.25 o
 -11   4   6        1.57       21.17      5.66 o
 -10   4   6        4.14       20.58      9.97 o
  -9   4   6      521.63      472.06     20.27 o
  -8   4   6      338.99      305.87     23.91 o
  -7   4   6      369.09      376.27     24.64 o
  -6   4   6     1912.63     2094.15     59.05 o
  -5   4   6     1751.02     1841.70     30.31 o
  -4   4   6      989.38      926.08     42.67 o
  -3   4   6      223.90      201.10     19.14 o
  -2   4   6     6166.17     6289.69    124.31 o
  -1   4   6     2595.93     2717.49     47.41 o
   0   4   6     1409.40     1355.25     30.37 o
   1   4   6     2595.93     2682.34     50.33 o
   2   4   6     6148.63     6026.12     70.29 o
   3   4   6      219.75      233.84     22.28 o
   4   4   6     1006.12     1014.42     66.85 o
   5   4   6     1746.38     1845.98     65.71 o
   6   4   6     1920.18     1863.21     54.76 o
   7   4   6      373.12      398.67     24.43 o
   8   4   6      337.02      379.53     31.39 o
   9   4   6      530.98      525.44     28.43 o
  10   4   6        5.89        7.32      4.79 o
  11   4   6        2.11        1.02      3.93 o
  12   4   6      310.92      346.62     27.14 o
  13   4   6       16.90       28.18      7.56 o
  14   4   6       59.24       61.03     11.60 o
 -14   5   6       12.24       20.88      8.50 o
 -13   5   6      139.87      138.43     27.92 o
 -12   5   6        3.35        6.56      8.80 o
 -11   5   6       72.39       71.15     11.81 o
 -10   5   6      414.62      318.98     19.09 o
  -9   5   6       95.73       65.89     16.40 o
  -8   5   6       60.32       48.84      7.95 o
  -7   5   6      711.06      714.69     22.03 o
  -6   5   6      112.94      106.06     10.69 o
  -5   5   6      162.15      132.50     10.55 o
  -4   5   6      377.05      334.44     30.78 o
  -3   5   6       56.47      102.69     10.11 o
  -2   5   6     1435.80     1499.26     36.21 o
  -1   5   6      363.47      394.85     37.96 o
   0   5   6      102.18      134.49     13.13 o
   1   5   6      383.96      408.51     28.14 o
   2   5   6     1445.38     1511.81     71.31 o
   3   5   6       53.30       76.29     10.55 o
   4   5   6      378.79      387.17     50.29 o
   5   5   6      160.83      137.81     14.09 o
   6   5   6      116.39      129.25     16.11 o
   7   5   6      700.77      834.98     45.29 o
   8   5   6       63.05       52.16     14.82 o
   9   5   6      101.69      102.64     18.75 o
  10   5   6      414.38      377.87     41.74 o
  11   5   6       66.86       28.46      7.39 o
  12   5   6        3.14       47.93     17.92 o
  13   5   6      135.31      184.50     35.41 o
  14   5   6       13.24       34.30     20.62 o
 -13   6   6       25.33       18.15      7.08 o
 -12   6   6      204.43      175.23     24.15 o
 -11   6   6       12.97       12.07      8.10 o
 -10   6   6      633.97      558.06     31.85 o
  -9   6   6       61.76       43.13     10.14 o
  -8   6   6      215.36      232.70     18.72 o
  -7   6   6       64.40       40.82     10.23 o
  -6   6   6      317.74      298.65     19.35 o
  -5   6   6      826.55      893.95     23.61 o
  -4   6   6      137.19      117.25     15.15 o
  -3   6   6      786.31      891.83     45.01 o
  -2   6   6      598.53      551.53     24.56 o
  -1   6   6     3143.13     3160.64     65.58 o
   0   6   6     1867.23     1872.69     50.58 o
   1   6   6     3128.68     3037.30     56.45 o
   2   6   6      580.91      565.03     34.22 o
   3   6   6      776.06      910.73     44.06 o
   4   6   6      139.35      132.08     18.49 o
   5   6   6      836.46      952.06     77.60 o
   6   6   6      325.18      387.03     35.44 o
   7   6   6       59.96       66.10     15.01 o
   8   6   6      217.66      243.03     18.88 o
   9   6   6       65.35       55.49     13.27 o
  10   6   6      639.12      664.82     32.56 o
  11   6   6       11.65       16.23     11.31 o
  12   6   6      201.17      151.15     73.06 o
  13   6   6       27.20       33.42     13.55 o
 -13   7   6       71.36       36.95     12.43 o
 -12   7   6      201.61      229.77     28.63 o
 -11   7   6      190.66      183.92     22.10 o
 -10   7   6       22.21       14.50      4.02 o
  -9   7   6      544.49      558.45     39.32 o
  -8   7   6      609.91      496.99     26.22 o
  -7   7   6      181.42      143.99     10.97 o
  -6   7   6      576.28      624.20     25.73 o
  -5   7   6      628.38      543.07     22.47 o
  -4   7   6      555.17      584.57     11.45 o
  -3   7   6     1630.02     1575.69     43.68 o
  -2   7   6     1042.14      956.39     83.21 o
  -1   7   6     2935.33     3285.09    116.31 o
   0   7   6     1335.06     1714.30     41.55 o
   1   7   6     2956.47     3287.91     88.11 o
   2   7   6     1024.27     1001.41     58.03 o
   3   7   6     1623.44     1563.47     58.18 o
   4   7   6      568.85      658.22     28.75 o
   5   7   6      623.39      638.60     36.59 o
   6   7   6      567.28      714.50     47.82 o
   7   7   6      177.38      196.18     19.56 o
   8   7   6      622.74      655.08     38.30 o
   9   7   6      548.82      550.42     36.46 o
  10   7   6       20.38       29.75     16.20 o
  11   7   6      195.73      172.42     28.17 o
  12   7   6      201.23      284.10     33.48 o
  13   7   6       69.96      108.18     21.92 o
 -12   8   6      142.84      174.50     24.32 o
 -11   8   6       85.80       52.28     26.30 o
 -10   8   6       26.88       25.12     15.28 o
  -9   8   6      308.81      330.08     43.99 o
  -8   8   6       90.05       69.23     10.24 o
  -7   8   6      340.56      261.31     17.38 o
  -6   8   6      444.45      364.17     25.82 o
  -5   8   6     2191.72     2138.11     51.50 o
  -4   8   6      463.00      424.82     22.91 o
  -3   8   6     1158.62     1152.82     24.40 o
  -2   8   6      391.57      499.70     37.39 o
  -1   8   6      307.32      298.49     28.68 o
   0   8   6      112.12      115.79     14.29 o
   1   8   6      311.93      306.28     27.87 o
   2   8   6      406.14      490.08     27.63 o
   3   8   6     1166.91     1160.05     42.39 o
   4   8   6      465.17      490.03     34.24 o
   5   8   6     2183.60     2187.93     60.99 o
   6   8   6      437.72      437.84     32.71 o
   7   8   6      332.33      319.78     26.92 o
   8   8   6       86.83       94.71     15.92 o
   9   8   6      304.89      305.76     27.61 o
  10   8   6       24.22       43.62     17.23 o
  11   8   6       83.12       68.37     12.02 o
  12   8   6      139.75      134.20     19.83 o
 -12   9   6      149.62      163.27     29.76 o
 -11   9   6      104.83       98.76     14.28 o
 -10   9   6      112.07       82.01     10.72 o
  -9   9   6       25.63       15.08      7.77 o
  -8   9   6      167.50      197.99     26.01 o
  -7   9   6      499.04      517.35     38.65 o
  -6   9   6      996.62      511.26    154.37 o
  -5   9   6     1459.68     1462.69     46.22 o
  -4   9   6      995.47     1018.56     63.42 o
  -3   9   6      675.24      655.55     23.86 o
  -2   9   6      405.16      434.05     33.44 o
  -1   9   6      175.29      176.15     21.71 o
   0   9   6      247.92      195.20     22.06 o
   1   9   6      182.62      164.84     19.01 o
   2   9   6      400.44      468.62     33.64 o
   3   9   6      673.82      619.37     39.13 o
   4   9   6      975.54     1007.27     75.22 o
   5   9   6     1448.18     1501.98     80.31 o
   6   9   6     1013.80     1017.59     58.54 o
   7   9   6      495.46      596.67     55.06 o
   8   9   6      162.84      223.54     28.61 o
   9   9   6       27.58       28.93      9.56 o
  10   9   6      111.66      123.27     14.87 o
  11   9   6      106.08       91.44     14.75 o
  12   9   6      151.39      120.35     40.05 o
 -11  10   6       11.44       25.78      7.91 o
 -10  10   6       11.29       20.28      6.64 o
  -9  10   6       23.07       20.25      8.79 o
  -8  10   6      135.52      134.59     23.02 o
  -7  10   6      874.32      892.05     47.40 o
  -6  10   6     1454.99     1590.60     63.35 o
  -5  10   6      450.29      298.81     87.68 o
  -4  10   6      197.72      155.96     14.44 o
  -3  10   6      232.46      213.70     16.24 o
  -2  10   6      931.61      996.68     24.04 o
  -1  10   6      364.01      373.63     31.34 o
   0  10   6       96.35       65.56     23.28 o
   1  10   6      371.96      389.70     34.67 o
   2  10   6      933.83     1054.74     56.54 o
   3  10   6      226.18      216.72     41.11 o
   4  10   6      193.02      236.52     22.98 o
   5  10   6      458.95      487.42     51.58 o
   6  10   6     1467.44     1645.42     47.33 o
   7  10   6      883.24      919.70     63.60 o
   8  10   6      131.53       99.08     17.26 o
   9  10   6       22.91       44.75     10.23 o
  10  10   6       10.33       28.57      7.14 o
  11  10   6       11.54       13.02      6.47 o
 -11  11   6        2.52       13.66     10.67 o
 -10  11   6       12.02       33.31      8.24 o
  -9  11   6       45.67       44.73      9.39 o
  -8  11   6       66.86       66.55     16.04 o
  -7  11   6      199.02      190.48     23.40 o
  -6  11   6      236.90      244.36     24.98 o
  -5  11   6       29.69       24.56     34.37 o
  -4  11   6      538.81      426.06     38.24 o
  -3  11   6       22.55       11.52      9.32 o
  -2  11   6      530.64      452.58     28.06 o
  -1  11   6      144.74      108.61     17.68 o
   0  11   6        0.93       16.08     16.27 o
   1  11   6      149.42      104.66     14.68 o
   2  11   6      525.61      557.43     38.53 o
   3  11   6       24.50       21.90      9.01 o
   4  11   6      529.29      558.46     40.85 o
   5  11   6       30.11       35.99      9.97 o
   6  11   6      230.48      244.91     18.03 o
   7  11   6      194.85      209.35     22.39 o
   8  11   6       68.21       51.38     10.72 o
   9  11   6       46.99       25.66     10.50 o
  10  11   6       11.53       15.93     10.33 o
  11  11   6        2.61       16.36      7.20 o
 -10  12   6       16.86       34.65     10.04 o
  -9  12   6       15.36       37.78      9.35 o
  -8  12   6       37.19       26.69      8.98 o
  -7  12   6      149.19      122.97     32.83 o
  -6  12   6      158.17      176.52     35.10 o
  -5  12   6      392.87      359.31     34.57 o
  -4  12   6       13.96       72.38     26.00 o
  -3  12   6       12.57        7.45      3.48 o
  -2  12   6       80.30       57.20     10.74 o
  -1  12   6      166.20      186.60     33.25 o
   0  12   6       72.08       78.92     13.02 o
   1  12   6      169.73      195.76     23.11 o
   2  12   6       78.39       73.21     16.56 o
   3  12   6       11.00       13.80     15.30 o
   4  12   6       15.38       36.05     13.20 o
   5  12   6      401.02      414.29     29.19 o
   6  12   6      161.73      209.90     23.08 o
   7  12   6      154.86      141.81     18.97 o
   8  12   6       36.07       31.38     16.14 o
   9  12   6       14.14       26.25     13.06 o
  10  12   6       17.91       15.30      7.29 o
  -9  13   6        9.99       34.04     12.66 o
  -8  13   6      287.45      280.65     31.22 o
  -7  13   6       10.10        0.72      9.14 o
  -6  13   6       36.70       15.14      8.41 o
  -5  13   6       27.77       46.98     18.71 o
  -3  13   6       12.05       11.02      3.89 o
  -2  13   6      134.79       98.58     16.83 o
  -1  13   6        9.82       15.31     11.42 o
   0  13   6        1.54       20.14      8.62 o
   1  13   6        8.84       24.19      9.83 o
   2  13   6      134.06      132.29     16.76 o
   3  13   6       11.94       19.16      7.62 o
   4  13   6      106.18      148.91     22.65 o
   5  13   6       29.76       21.65      8.78 o
   6  13   6       34.29       47.06      9.15 o
   7  13   6        9.55        5.75      7.10 o
   8  13   6      288.14      312.20     31.33 o
   9  13   6       10.77       32.69      9.55 o
  -7  14   6       36.47       43.33     11.57 o
  -6  14   6       50.70       55.60     24.18 o
  -5  14   6      892.62      923.82     74.66 o
  -4  14   6       82.51       98.68     71.96 o
  -3  14   6      229.40      213.20     38.97 o
  -2  14   6      142.94      136.34     23.16 o
  -1  14   6      133.35       96.94     12.91 o
   0  14   6      110.68      116.24     25.43 o
   1  14   6      133.04      132.77     16.91 o
   2  14   6      141.13      133.32     19.70 o
   3  14   6      227.18      230.23     22.72 o
   4  14   6       82.77       71.63     16.65 o
   5  14   6      893.63     1048.84    424.15 o
   6  14   6       48.94       42.18      9.22 o
   7  14   6       34.80       49.44     10.28 o
  -6  15   6       52.10       51.45     20.09 o
  -5  15   6       30.81       28.39     19.74 o
  -4  15   6       21.81        7.59     13.45 o
  -3  15   6       51.78       75.49     28.27 o
  -2  15   6        9.22       51.40     22.23 o
  -1  15   6       63.80       44.00     12.85 o
   0  15   6       82.11       45.66     21.46 o
   1  15   6       64.09       53.72     15.15 o
   2  15   6        8.83       12.13      7.68 o
   3  15   6       53.34       41.67      9.34 o
   4  15   6       23.05       25.43      9.86 o
   5  15   6       29.30       42.81      8.95 o
   6  15   6       53.12       70.57     11.59 o
  -4  16   6      118.76      137.62     20.38 o
  -3  16   6       71.72      116.48     23.34 o
  -2  16   6      273.34      312.10     41.54 o
  -1  16   6      108.18      165.85     40.11 o
   0  16   6        3.26       33.53     10.05 o
   1  16   6      107.93      106.93     12.92 o
   2  16   6      272.09      292.35     38.45 o
   3  16   6       68.44       80.90     11.72 o
   4  16   6      121.77      136.80     22.89 o
   1   0   7     4969.06     4511.45     93.24 o
   2   0   7     3218.90     3228.11     75.19 o
   3   0   7     6554.93     6281.53     88.23 o
   4   0   7     1284.44      649.14    328.50 o
   5   0   7      203.70      117.14     19.29 o
   6   0   7       13.41       33.93      8.68 o
   7   0   7     4594.69     5082.65    148.82 o
   8   0   7     1342.82     1409.51     70.31 o
   9   0   7     1255.81     1078.13    207.48 o
  10   0   7     2220.21     2572.13    209.63 o
  11   0   7      160.70      205.69     20.30 o
  12   0   7       33.35       24.10      6.53 o
  13   0   7       55.48       51.03      9.25 o
  14   0   7       53.15       76.49     10.91 o
 -14   1   7       93.48       84.72     16.96 o
 -13   1   7       12.75       20.45      5.19 o
 -12   1   7        0.72       16.84      4.52 o
 -11   1   7       41.38       42.08     12.78 o
 -10   1   7      493.11      544.69     44.71 o
  -9   1   7      609.88      466.48     75.71 o
  -8   1   7      288.80      226.48     19.25 o
  -7   1   7      493.91      475.48     65.72 o
  -6   1   7      350.58      291.64     55.56 o
  -5   1   7     1371.89     1565.08     49.03 o
  -4   1   7      926.54      956.59     29.95 o
  -3   1   7     3374.31     3476.20     55.63 o
  -2   1   7      742.88      740.23     30.03 o
  -1   1   7       12.06        3.35     11.89 o
   0   1   7    38568.40    47016.14    626.37 o
   1   1   7       13.42        6.02      4.45 o
   2   1   7      740.48      760.87     30.64 o
   3   1   7     3444.10     3430.06    102.92 o
   4   1   7      920.74      961.90     45.87 o
   5   1   7     1421.04     1529.48     42.58 o
   6   1   7      353.35      441.44     27.01 o
   7   1   7      491.99      458.38     47.43 o
   8   1   7      289.85      273.27     45.65 o
   9   1   7      604.67      527.14     64.58 o
  10   1   7      494.91      476.39     29.82 o
  11   1   7       41.50       39.36     16.95 o
  12   1   7        0.80       14.09      5.52 o
  13   1   7       14.02       25.88      7.39 o
  14   1   7       93.09      103.07     12.50 o
 -14   2   7       56.91       35.05     16.53 o
 -13   2   7      122.42      188.25     22.65 o
 -12   2   7       44.08       46.44     12.09 o
 -11   2   7      159.34      135.17     20.01 o
 -10   2   7      273.00      297.60     26.22 o
  -9   2   7       18.87       18.78     17.38 o
  -8   2   7      318.03      269.62     25.62 o
  -7   2   7      803.22      782.54     62.13 o
  -6   2   7     5524.48     6774.30     98.83 o
  -5   2   7      157.48      193.45     24.58 o
  -4   2   7     2499.34     2647.89     71.84 o
  -3   2   7      699.29      637.34     20.31 o
  -2   2   7     1080.13     1122.63     40.33 o
  -1   2   7     5042.63     5001.54    123.73 o
   0   2   7      472.84      435.22     49.84 o
   1   2   7     5062.64     4907.58     69.56 o
   2   2   7     1074.39     1158.90     74.15 o
   3   2   7      707.01      499.75     64.30 o
   4   2   7     2510.21     2701.36     85.44 o
   5   2   7      158.73      207.21     36.48 o
   6   2   7     5425.87     6145.58    182.48 o
   7   2   7      801.86      811.60     36.98 o
   8   2   7      326.19      344.78     28.81 o
   9   2   7       19.24       54.68     14.07 o
  10   2   7      269.26      274.88     24.90 o
  11   2   7      157.56      154.21     17.01 o
  12   2   7       44.12       50.07     10.86 o
  13   2   7      120.75      120.35     14.19 o
  14   2   7       57.73       64.96     11.98 o
 -14   3   7       28.68       49.72     13.96 o
 -13   3   7        6.83       34.08      6.89 o
 -12   3   7      102.99       89.05     18.79 o
 -11   3   7       77.47       63.53     13.17 o
 -10   3   7      358.20      306.95     29.19 o
  -9   3   7      840.45      931.66     49.01 o
  -8   3   7       29.50       29.89      5.29 o
  -7   3   7      487.11      502.96     20.52 o
  -6   3   7      220.45      211.07     22.00 o
  -4   3   7     1870.22     2101.10     48.58 o
  -3   3   7     3052.09     3252.93     54.25 o
  -2   3   7    10167.57    10363.67    197.69 o
  -1   3   7     5069.46     4289.66    126.57 o
   0   3   7     1511.66     1566.55    147.16 o
   1   3   7     5067.72     4314.94    132.12 o
   2   3   7    10134.56    10043.21     79.70 o
   3   3   7     3105.20     3525.30    145.00 o
   4   3   7     1869.33     2139.23     76.25 o
   5   3   7     1845.27     1757.97    153.52 o
   6   3   7      219.97      215.54     18.89 o
   7   3   7      489.43      509.84     30.76 o
   8   3   7       29.83       18.67      4.36 o
   9   3   7      847.65     1005.33     46.40 o
  10   3   7      355.26      358.69     22.41 o
  11   3   7       77.05       89.96     20.83 o
  12   3   7      101.95       87.69     12.69 o
  13   3   7        5.89       17.81      9.21 o
  14   3   7       29.07       36.97      9.60 o
 -14   4   7       58.19       37.66     10.85 o
 -13   4   7       44.69       35.41     16.41 o
 -12   4   7       26.37       22.23      7.62 o
 -11   4   7       80.31       64.62     11.40 o
 -10   4   7      289.29      258.39     20.36 o
  -9   4   7      262.20      255.81     17.43 o
  -8   4   7      274.51      242.34     14.69 o
  -7   4   7      105.60      119.54     12.14 o
  -6   4   7     2213.94     2175.87     31.51 o
  -5   4   7      106.06      109.49     13.83 o
  -4   4   7     6327.19     6670.09    253.88 o
  -3   4   7      914.91      989.40     20.98 o
  -2   4   7      291.22      237.28     33.52 o
  -1   4   7     3616.86     3870.24    166.25 o
   0   4   7      212.16      163.76     26.51 o
   1   4   7     3633.74     3617.03     56.38 o
   2   4   7      284.15      270.18     30.26 o
   3   4   7      920.14     1043.54     54.90 o
   4   4   7     6355.62     6581.37    138.42 o
   5   4   7      103.91      113.77     16.81 o
   6   4   7     2216.23     2130.41     63.18 o
   7   4   7      107.73      132.45     18.25 o
   8   4   7      262.53      265.69     34.24 o
   9   4   7      263.96      296.07     26.51 o
  10   4   7      284.99      283.16     25.48 o
  11   4   7       80.07       37.36     11.73 o
  12   4   7       25.74       34.10     10.13 o
  13   4   7       43.60       51.67     11.72 o
  14   4   7       57.40       72.96     18.48 o
 -13   5   7       74.17       50.80     17.15 o
 -12   5   7      140.70       98.28     18.63 o
 -11   5   7       42.53       14.84     27.14 o
 -10   5   7      294.22      281.56     22.79 o
  -9   5   7      299.53      258.76     18.81 o
  -8   5   7      262.65      272.28     16.46 o
  -7   5   7      581.72      551.52     30.22 o
  -6   5   7      852.48      793.13     71.31 o
  -5   5   7     1595.90     1681.20     69.75 o
  -4   5   7      176.66      241.04     17.87 o
  -3   5   7      264.44      250.30     17.97 o
  -2   5   7      517.49      477.76     32.81 o
  -1   5   7      872.17      906.06     30.01 o
   0   5   7      945.03     1041.47     33.10 o
   1   5   7      864.43      898.64     32.13 o
   2   5   7      516.12      559.44     34.05 o
   3   5   7      250.12      275.90     23.39 o
   4   5   7      179.38      251.62     28.20 o
   5   5   7     1571.11     1770.22     68.78 o
   6   5   7      859.35      872.87     59.32 o
   7   5   7      606.26      585.92     53.83 o
   8   5   7      260.36      317.89     26.40 o
   9   5   7      307.27      284.24     33.93 o
  10   5   7      293.01      332.59     48.10 o
  11   5   7       42.44       29.13     13.59 o
  12   5   7      138.26      150.04     26.01 o
  13   5   7       70.78       28.06     24.30 o
 -13   6   7       44.37       32.47     10.89 o
 -12   6   7       31.05       16.69      7.41 o
 -11   6   7       51.08       43.58      9.72 o
 -10   6   7      339.44      272.40     87.11 o
  -9   6   7      133.17       97.47     11.54 o
  -8   6   7      566.08      497.48     21.93 o
  -7   6   7      288.66      257.24     22.40 o
  -6   6   7      301.74      206.07     18.06 o
  -5   6   7     1346.43     1287.94     32.46 o
  -4   6   7      696.98      673.15     15.27 o
  -3   6   7     3375.58     3284.68     75.91 o
  -2   6   7      809.74      692.53     46.37 o
  -1   6   7      758.02      599.15     42.59 o
   0   6   7      147.29      159.85     13.11 o
   1   6   7      749.06      679.41     58.29 o
   2   6   7      820.17      769.10     36.71 o
   3   6   7     3365.34     3088.62     57.18 o
   4   6   7      676.29      784.44     43.53 o
   5   6   7     1338.81     1405.11     53.42 o
   6   6   7      307.66      297.07     30.25 o
   7   6   7      288.02      318.34     28.32 o
   8   6   7      576.97      576.22     27.65 o
   9   6   7      138.47      114.46     20.77 o
  10   6   7      339.87      308.52     29.87 o
  11   6   7       53.18       55.94     18.40 o
  12   6   7       31.97       45.49     12.47 o
  13   6   7       43.46       41.30     15.39 o
 -13   7   7       68.36       90.79     27.67 o
 -12   7   7       97.13       44.71     25.76 o
 -11   7   7      129.86       77.12     11.92 o
 -10   7   7       83.94       58.76      9.08 o
  -9   7   7      193.34      185.44     18.36 o
  -8   7   7      296.21      236.05     16.96 o
  -7   7   7      400.26      351.39     29.20 o
  -6   7   7      268.52      216.92     20.46 o
  -5   7   7     1289.04     1379.99     33.62 o
  -4   7   7      137.61      119.01     11.48 o
  -3   7   7        4.62       13.82      7.34 o
  -2   7   7     1597.47     1644.12     40.72 o
  -1   7   7      801.50      755.44     28.88 o
   0   7   7     3470.37     3794.23     70.22 o
   1   7   7      795.02      762.78     36.04 o
   2   7   7     1579.08     1545.08     42.25 o
   3   7   7        2.99       33.45     10.90 o
   4   7   7      136.79      175.81     32.76 o
   5   7   7     1282.61     1449.51     56.98 o
   6   7   7      266.35      302.63     26.48 o
   7   7   7      411.85      468.78     40.52 o
   8   7   7      299.81      335.73     29.86 o
   9   7   7      191.69      186.49     26.84 o
  10   7   7       88.04       99.19     17.99 o
  11   7   7      129.16       90.18     29.42 o
  12   7   7       95.86       77.76     13.11 o
  13   7   7       67.37       58.33     42.05 o
 -12   8   7       96.40       87.03     24.15 o
 -11   8   7      122.07       81.01     17.51 o
 -10   8   7      138.73      115.95     18.23 o
  -9   8   7       12.57        8.06      7.78 o
  -8   8   7       70.43       49.28      7.11 o
  -7   8   7      357.61      302.35     38.30 o
  -6   8   7      523.23      392.16     36.81 o
  -5   8   7     1188.14     1135.94     70.17 o
  -4   8   7       24.67       15.98      3.08 o
  -3   8   7      887.26      885.01     32.98 o
  -2   8   7     1643.72     1802.69     44.64 o
  -1   8   7      289.42      235.98     23.04 o
   0   8   7      206.59      254.88     22.50 o
   1   8   7      290.52      249.15     23.88 o
   2   8   7     1659.88     1785.37     45.11 o
   3   8   7      900.97      906.85     48.95 o
   4   8   7       28.84       40.25      8.81 o
   5   8   7     1193.02     1306.28     68.80 o
   6   8   7      516.76      538.79     54.24 o
   7   8   7      355.12      367.45     34.18 o
   8   8   7       71.71       81.01     14.50 o
   9   8   7       13.92       16.02      9.69 o
  10   8   7      138.40      154.05     18.63 o
  11   8   7      119.87       85.60     12.68 o
  12   8   7       97.47       97.57     14.29 o
 -12   9   7      161.89      211.05     44.89 o
 -11   9   7      120.50      143.84     24.57 o
 -10   9   7       39.97       31.88      8.86 o
  -9   9   7       28.96       21.33     24.42 o
  -8   9   7       62.65       75.61     15.03 o
  -7   9   7      217.07      183.57     26.57 o
  -6   9   7      119.10       93.03     12.11 o
  -5   9   7      610.20      605.92     32.12 o
  -4   9   7     1204.14     1272.68     29.78 o
  -3   9   7      159.21      149.20     16.51 o
  -2   9   7     1549.15     1677.66     50.25 o
  -1   9   7        4.70       11.93      6.41 o
   0   9   7        4.45        8.82      7.50 o
   1   9   7        4.23       25.89      7.59 o
   2   9   7     1527.76     1615.28     60.29 o
   3   9   7      163.40      193.82     19.28 o
   4   9   7     1207.43     1313.50     46.82 o
   5   9   7      599.75      637.35     43.51 o
   6   9   7      117.98      141.52     34.93 o
   7   9   7      212.48      201.18     22.13 o
   8   9   7       61.37       58.83     23.67 o
   9   9   7       30.74       23.43      8.99 o
  10   9   7       37.54       39.72      8.14 o
  11   9   7      121.44      139.79     23.82 o
  12   9   7      165.04      152.97     39.31 o
 -11  10   7       44.08       37.84     12.72 o
 -10  10   7      107.17       85.40     20.95 o
  -9  10   7       29.72       15.52     20.08 o
  -8  10   7      225.75      244.74     28.98 o
  -7  10   7       91.70       55.57     16.63 o
  -6  10   7      192.96      187.52     25.76 o
  -5  10   7      952.87      719.70    112.62 o
  -4  10   7      309.14      269.83     22.90 o
  -3  10   7       18.56       10.06      4.70 o
  -2  10   7      135.50      136.24     21.66 o
  -1  10   7      435.32      441.36     29.15 o
   0  10   7      312.41      335.58     27.71 o
   1  10   7      427.42      402.61     31.84 o
   2  10   7      130.74      159.57     18.82 o
   3  10   7       18.36       28.02     19.14 o
   4  10   7      320.06      328.17     22.47 o
   5  10   7      955.61     1055.70     34.83 o
   6  10   7      191.41      187.66     21.11 o
   7  10   7       94.85       74.73     13.60 o
   8  10   7      220.08      244.78     24.45 o
   9  10   7       31.78       24.85      8.76 o
  10  10   7      107.84       99.11     16.75 o
  11  10   7       42.72       51.28     10.70 o
 -10  11   7      205.78      145.26     26.28 o
  -9  11   7      125.97      110.57     21.20 o
  -8  11   7        9.32       13.42     23.34 o
  -7  11   7       59.89       86.86     20.06 o
  -6  11   7      144.71      129.44     23.73 o
  -5  11   7     1128.76     1002.64     71.70 o
  -4  11   7      218.08      175.24     19.00 o
  -3  11   7      207.36      161.91     19.20 o
  -2  11   7      262.08      236.79     22.54 o
  -1  11   7      592.60      574.24     45.34 o
   0  11   7      785.93      802.34     30.05 o
   1  11   7      589.28      542.49     37.98 o
   2  11   7      255.74      290.71     32.03 o
   3  11   7      210.02      199.28     18.99 o
   4  11   7      216.09      241.49     24.78 o
   5  11   7     1130.58     1172.94     58.80 o
   6  11   7      146.42      188.25     19.65 o
   7  11   7       58.24       47.11     19.28 o
   8  11   7       10.72       17.67     11.52 o
   9  11   7      127.36      129.99     22.66 o
  10  11   7      207.68      138.62     18.76 o
 -10  12   7       49.51       49.58     11.57 o
  -9  12   7      200.53      198.07     24.50 o
  -8  12   7       18.72       18.12     11.09 o
  -7  12   7       85.91       61.38     20.02 o
  -6  12   7       80.32       54.96     15.30 o
  -5  12   7      293.59      352.36     51.40 o
  -4  12   7      234.32      185.85     35.41 o
  -3  12   7      591.94      562.62     34.20 o
  -2  12   7      148.24       83.98     19.44 o
  -1  12   7     1056.75     1030.32     29.57 o
   0  12   7      131.21      105.52     15.99 o
   1  12   7     1044.75     1035.56     48.41 o
   2  12   7      147.03      146.33     18.56 o
   3  12   7      590.71      605.94     53.91 o
   4  12   7      230.00      252.36     20.30 o
   5  12   7      292.96      358.91     28.24 o
   6  12   7       83.54       68.94     20.38 o
   7  12   7       87.27       91.68     13.99 o
   8  12   7       18.37       17.82     11.91 o
   9  12   7      200.66      217.55     19.43 o
  10  12   7       50.13       69.55     13.54 o
  -9  13   7       25.93       25.53     10.82 o
  -8  13   7       47.43       48.71     42.50 o
  -7  13   7       51.16       43.57     18.05 o
  -6  13   7       30.63       38.02      7.77 o
  -5  13   7       22.32       32.63     10.93 o
  -4  13   7       20.55       45.89     12.96 o
  -3  13   7       20.18       21.71     15.05 o
  -2  13   7       66.32       62.91     14.18 o
  -1  13   7       80.92       76.95     11.57 o
   0  13   7       64.46       85.96     12.84 o
   1  13   7       80.57       84.15     17.13 o
   2  13   7       61.61       92.66     15.65 o
   3  13   7       20.93       55.17     13.73 o
   4  13   7       20.25       28.88      7.79 o
   5  13   7       22.28       31.79      7.87 o
   6  13   7       30.08       34.05      9.38 o
   7  13   7       50.47       38.98     15.55 o
   8  13   7       50.05       32.06     12.10 o
   9  13   7       26.75       20.69      9.52 o
  -7  14   7        1.25       16.02     14.88 o
  -6  14   7      147.59      114.94     32.87 o
  -5  14   7       26.10       17.25     23.01 o
  -4  14   7      238.54      243.60     31.38 o
  -3  14   7      149.41      137.31     23.68 o
  -2  14   7        7.76       19.13      9.78 o
  -1  14   7       83.28       74.85     11.34 o
   0  14   7       61.75       49.49     16.88 o
   1  14   7       77.28       71.20     18.73 o
   2  14   7        7.30       20.27     12.54 o
   3  14   7      152.78      129.43     20.96 o
   4  14   7      235.41      235.62     23.78 o
   5  14   7       26.56       38.11     13.88 o
   6  14   7      150.07      184.00     21.51 o
   7  14   7        1.42       19.31     11.01 o
  -6  15   7       72.72       86.87     17.84 o
  -5  15   7       40.61       33.85     20.26 o
  -4  15   7      429.91      431.89     54.63 o
  -3  15   7       33.80       16.28     21.49 o
  -2  15   7      173.26      216.07     38.79 o
  -1  15   7      191.75      247.68     49.10 o
   0  15   7       75.78       31.12     22.14 o
   1  15   7      193.09      220.44     27.02 o
   2  15   7      169.01      169.25     24.52 o
   3  15   7       34.64       43.02      8.41 o
   4  15   7      431.29      479.18     44.77 o
   5  15   7       40.44       45.30      9.15 o
   6  15   7       72.63      104.09     13.85 o
  -3  16   7       77.23      122.45     21.35 o
  -2  16   7      153.23      161.26     41.21 o
  -1  16   7       13.30       37.28     42.44 o
   0  16   7      369.81      369.38     41.48 o
   1  16   7       13.04       30.98      8.17 o
   2  16   7      152.84      158.84     30.13 o
   3  16   7       78.02      103.03     15.69 o
   0   0   8    26572.66    27155.16    199.99 o
   1   0   8      382.88      184.64     30.02 o
   2   0   8     1761.25     1989.27    127.31 o
   3   0   8     5553.73     5935.98    124.92 o
   4   0   8      255.24      229.40    163.35 o
   5   0   8      212.75      245.26     41.94 o
   6   0   8      113.09       61.18     30.27 o
   7   0   8      211.23      224.55     22.94 o
   8   0   8      190.53      118.12     44.26 o
   9   0   8       59.61       49.00      8.78 o
  10   0   8     2859.54     3489.79    154.79 o
  11   0   8      262.08      326.75     23.15 o
  12   0   8        1.49       11.60      9.20 o
  13   0   8        8.82       26.37      6.98 o
  14   0   8        1.36        7.22      5.23 o
 -14   1   8       10.40       30.82      9.19 o
 -13   1   8      126.33      131.07     16.77 o
 -12   1   8      113.16       87.24     12.67 o
 -11   1   8      293.96      324.77     31.99 o
 -10   1   8       57.53       93.83     12.20 o
  -9   1   8     1600.11     1861.36    101.34 o
  -8   1   8       47.49       32.25      6.90 o
  -7   1   8      353.13      277.89    128.51 o
  -6   1   8      542.21      474.90     74.98 o
  -5   1   8      517.62      440.39     54.21 o
  -4   1   8     1423.98     1427.72     78.81 o
  -3   1   8     1251.76     1195.46     37.06 o
  -2   1   8      411.02      415.83     73.76 o
  -1   1   8     5478.93     5507.31    216.04 o
   0   1   8     2102.20     1773.28     89.66 o
   1   1   8     5558.07     5985.39    846.54 o
   2   1   8      409.15      266.97     52.48 o
   3   1   8     1258.84     1177.16     24.22 o
   4   1   8     1423.61     1456.60     36.95 o
   5   1   8      524.45      508.13     45.92 o
   6   1   8      544.90      655.31     37.09 o
   7   1   8      346.10      370.64     31.02 o
   8   1   8       45.44       40.85      7.08 o
   9   1   8     1588.27     1883.13     76.63 o
  10   1   8       57.11       66.96     11.28 o
  11   1   8      302.17      324.70     23.98 o
  12   1   8      113.40       98.19     13.48 o
  13   1   8      124.81      120.74     16.79 o
  14   1   8       10.77       13.90     13.48 o
 -14   2   8       22.85       29.72     10.04 o
 -13   2   8        3.40       31.89      6.84 o
 -12   2   8       19.44       42.21      9.07 o
 -11   2   8       66.52       72.97     12.30 o
 -10   2   8      193.78      191.19     22.66 o
  -9   2   8      153.11      120.20     22.32 o
  -8   2   8      114.86      118.28     17.22 o
  -7   2   8      339.95      378.09     34.61 o
  -6   2   8      412.07      406.75     27.15 o
  -5   2   8     1248.18     1452.31     41.50 o
  -4   2   8     2584.84     2924.12    117.48 o
  -3   2   8      709.39      663.58     32.69 o
  -2   2   8     6474.52     6058.06     85.63 o
  -1   2   8      859.94     1102.96    120.85 o
   0   2   8        0.89        2.03      4.51 o
   1   2   8      860.81      983.36     32.19 o
   2   2   8     6530.30     6391.27    184.11 o
   3   2   8      714.84      632.63     86.10 o
   4   2   8     2573.61     2887.08     55.58 o
   5   2   8     1245.90     1579.42     53.07 o
   6   2   8      415.80      432.96     37.11 o
   7   2   8      336.39      359.24     25.67 o
   8   2   8      114.46      142.81     14.30 o
   9   2   8      153.23      120.32     17.55 o
  10   2   8      203.93      204.83     20.57 o
  11   2   8       65.89       44.97      9.80 o
  12   2   8       18.87       24.90      5.74 o
  13   2   8        3.35       21.98     10.54 o
  14   2   8       24.64       21.33      8.51 o
 -14   3   8       25.16       41.21      9.54 o
 -13   3   8       58.76       49.41     30.93 o
 -12   3   8       21.42       17.54     14.63 o
 -11   3   8      659.47      535.40     42.48 o
 -10   3   8       73.98       64.12     20.71 o
  -9   3   8      898.44      920.98     37.28 o
  -8   3   8        6.79        8.73      8.76 o
  -7   3   8      695.44      756.55     29.94 o
  -6   3   8     1789.26     1893.47     71.99 o
  -4   3   8     2102.92     2233.91     52.44 o
  -3   3   8       42.89       73.83     11.14 o
  -2   3   8      197.20      183.32     18.42 o
  -1   3   8     5115.35     4688.99    128.18 o
   0   3   8     5760.19     5537.39    318.70 o
   1   3   8     5178.35     5114.43    109.86 o
   2   3   8      202.87      171.82     22.45 o
   3   3   8       43.12       46.93      7.28 o
   4   3   8     2125.68     2181.15     42.76 o
   5   3   8     2073.68     2098.69     38.93 o
   6   3   8     1805.35     1978.43     68.38 o
   7   3   8      685.36      750.89     47.92 o
   8   3   8        7.61       16.14      5.77 o
   9   3   8      887.57      958.00     29.32 o
  10   3   8       75.65       58.08      9.34 o
  11   3   8      656.73      700.57     48.60 o
  12   3   8       22.35       25.19      9.14 o
  13   3   8       57.83       44.30      7.99 o
  14   3   8       25.86       27.91      7.62 o
 -14   4   8       57.30       60.73     12.66 o
 -13   4   8       22.26       30.52      9.17 o
 -12   4   8      143.23      105.02     32.52 o
 -11   4   8       15.44       27.26     10.06 o
 -10   4   8      179.64      160.97     36.13 o
  -9   4   8      286.24      223.26     22.02 o
  -8   4   8      385.75      327.73     27.11 o
  -7   4   8       91.92       70.70     14.52 o
  -6   4   8      994.80     1030.07     35.84 o
  -5   4   8     1390.41     1355.93     40.44 o
  -4   4   8      623.55      562.81     43.06 o
  -3   4   8      295.45      253.73     20.66 o
  -2   4   8      383.92      282.38     19.92 o
  -1   4   8      177.92      182.65     22.78 o
   0   4   8      132.40      143.90     19.82 o
   1   4   8      173.79      168.86     23.11 o
   2   4   8      362.51      350.69     26.77 o
   3   4   8      288.10      260.75     17.62 o
   4   4   8      616.93      567.51     41.49 o
   5   4   8     1371.98     1252.92     66.41 o
   6   4   8     1004.24     1041.32     37.52 o
   7   4   8       96.33      104.09     14.45 o
   8   4   8      392.07      414.66     24.80 o
   9   4   8      280.67      288.35     39.50 o
  10   4   8      176.72      156.41     17.95 o
  11   4   8       15.91       15.44     14.86 o
  12   4   8      149.29      161.78     23.57 o
  13   4   8       21.48       22.48      9.91 o
  14   4   8       55.81       80.04     11.46 o
 -13   5   8      260.93      184.87     34.07 o
 -12   5   8        4.31       24.51      9.00 o
 -11   5   8      250.92      223.57     29.05 o
 -10   5   8      122.87       79.63     10.41 o
  -9   5   8      259.96      199.60     15.87 o
  -8   5   8      370.73      358.89     27.61 o
  -7   5   8      203.40      180.12     23.97 o
  -6   5   8      665.37      657.66     53.41 o
  -5   5   8     3913.85     4186.93     57.08 o
  -4   5   8      962.07      911.84     28.41 o
  -3   5   8     1999.83     2070.82     44.48 o
  -2   5   8     1029.61     1000.07     61.41 o
  -1   5   8     2480.01     2542.56     96.68 o
   0   5   8     2741.35     2938.84    122.86 o
   1   5   8     2465.92     2416.36     60.28 o
   2   5   8     1027.75      953.46     26.76 o
   3   5   8     2022.89     2158.75     72.00 o
   4   5   8      951.70      913.64     63.19 o
   5   5   8     3896.43     4112.55     51.34 o
   6   5   8      661.01      758.56     38.59 o
   7   5   8      197.90      230.40     24.96 o
   8   5   8      377.16      439.01     26.03 o
   9   5   8      273.37      253.57     25.37 o
  10   5   8      123.64       84.72     13.28 o
  11   5   8      245.08      195.63     55.34 o
  12   5   8        4.78        2.82     12.93 o
  13   5   8      263.17      348.46     48.42 o
 -13   6   8      276.24      172.86     36.88 o
 -12   6   8      116.06       72.62     18.11 o
 -11   6   8      265.45      213.74     47.34 o
 -10   6   8      528.65      517.82     31.43 o
  -9   6   8      185.81      166.12     17.40 o
  -8   6   8       10.79        9.94      8.83 o
  -7   6   8       53.85       57.27      9.76 o
  -6   6   8     1247.33     1247.21     58.40 o
  -5   6   8      768.41      822.35     35.36 o
  -4   6   8      144.31      132.63     13.39 o
  -3   6   8      311.74      439.37     23.20 o
  -2   6   8       10.18       26.49      6.17 o
  -1   6   8       28.72       35.47      8.16 o
   0   6   8     2321.81     2286.94     45.36 o
   1   6   8       30.02       45.58     12.59 o
   2   6   8        7.05       15.03      5.91 o
   3   6   8      301.87      375.95     25.57 o
   4   6   8      141.06      142.15     15.74 o
   5   6   8      766.88      759.72     86.18 o
   6   6   8     1246.60     1311.79     43.61 o
   7   6   8       55.99       56.62     14.76 o
   8   6   8       11.16       19.95      8.30 o
   9   6   8      181.51      190.09     21.47 o
  10   6   8      526.91      515.96     57.81 o
  11   6   8      267.93      202.47     56.24 o
  12   6   8      111.55      113.26     20.88 o
  13   6   8      273.96      290.15     39.00 o
 -11   7   8      177.66      171.30     41.66 o
 -10   7   8       48.40       33.22      7.18 o
  -9   7   8      308.30      234.67     24.27 o
  -8   7   8      163.54      168.57     13.66 o
  -7   7   8      361.97      288.07     19.41 o
  -6   7   8      863.46      928.74     31.19 o
  -5   7   8      439.75      409.92     33.67 o
  -4   7   8      589.06      633.13     19.44 o
  -3   7   8      302.20      254.08     24.13 o
  -2   7   8     2795.07     2621.76     77.08 o
  -1   7   8      325.26      350.53     30.87 o
   0   7   8       88.88       60.94     10.77 o
   1   7   8      324.74      344.23     31.54 o
   2   7   8     2804.39     2551.96     64.79 o
   3   7   8      302.87      310.76     28.95 o
   4   7   8      577.20      612.21     38.41 o
   5   7   8      437.14      487.13     39.65 o
   6   7   8      877.93     1051.44     35.42 o
   7   7   8      357.43      336.69     32.82 o
   8   7   8      157.74      181.81     27.16 o
   9   7   8      315.27      304.78     29.30 o
  10   7   8       47.52       71.12     14.51 o
  11   7   8      180.95      143.49     28.59 o
  12   7   8      295.32      288.27     59.88 o
  13   7   8       72.06       72.22     19.33 o
 -10   8   8      224.13      188.73     29.86 o
  -9   8   8       68.13       40.01      6.93 o
  -8   8   8      175.16      116.23     14.33 o
  -7   8   8       89.10       83.44     13.10 o
  -6   8   8      668.88      747.15     31.32 o
  -5   8   8     1241.84     1253.71     33.10 o
  -4   8   8        6.30       11.15      2.80 o
  -3   8   8      516.48      522.37     28.44 o
  -2   8   8      360.55      402.87     23.98 o
  -1   8   8      465.68      484.91     30.86 o
   0   8   8     2044.48     2088.32     32.53 o
   1   8   8      468.67      506.60     27.14 o
   2   8   8      360.75      385.04     33.78 o
   3   8   8      503.10      515.94     43.57 o
   4   8   8        5.33       12.81     10.79 o
   5   8   8     1244.78     1245.65     57.77 o
   6   8   8      672.94      858.18     47.37 o
   7   8   8       94.40      117.10     17.33 o
   8   8   8      177.57      154.00     21.28 o
   9   8   8       69.95       68.22     18.79 o
  10   8   8      231.61      273.70     29.89 o
  11   8   8      147.94      168.21     24.71 o
  12   8   8      195.76      151.62     26.82 o
 -11   9   8       46.78       12.26     13.66 o
 -10   9   8       35.67       18.29     13.99 o
  -9   9   8      155.25      135.31     26.20 o
  -8   9   8      358.62      252.57     48.30 o
  -7   9   8      219.17      148.68     24.25 o
  -6   9   8      620.75      561.61     47.82 o
  -5   9   8      868.74      795.26     35.43 o
  -4   9   8      539.26      545.58     23.17 o
  -3   9   8      717.14      724.24     18.07 o
  -2   9   8      210.34      211.12     20.33 o
  -1   9   8      372.80      342.87     29.09 o
   0   9   8       41.26       50.70      8.84 o
   1   9   8      380.75      369.61     32.13 o
   2   9   8      205.62      206.46     20.92 o
   3   9   8      713.80      815.52     51.58 o
   4   9   8      531.95      616.47     53.02 o
   5   9   8      873.82      985.93     40.13 o
   6   9   8      636.40      735.10     54.26 o
   7   9   8      215.73      249.90     21.25 o
   8   9   8      349.32      332.02     27.68 o
   9   9   8      157.15      189.16     22.43 o
  10   9   8       36.70       41.37     14.29 o
  11   9   8       48.00       37.39      7.97 o
  12   9   8        7.68        5.55      7.51 o
 -11  10   8        5.46       17.99      8.52 o
 -10  10   8       16.45       32.04     12.85 o
  -9  10   8       19.30       26.72     14.11 o
  -8  10   8      191.92      190.55     40.46 o
  -7  10   8       40.24       23.91     13.45 o
  -6  10   8      462.37      410.75     57.62 o
  -5  10   8       44.17       34.41     16.71 o
  -4  10   8     1325.66     1185.30    107.37 o
  -3  10   8       76.27       68.07      8.98 o
  -2  10   8      454.36      446.67     30.91 o
  -1  10   8      145.77      145.97     17.51 o
   0  10   8       33.51       44.70      9.68 o
   1  10   8      145.60      184.74     16.99 o
   2  10   8      445.58      454.21     33.17 o
   3  10   8       81.69       87.87     11.87 o
   4  10   8     1338.93     1387.21     77.80 o
   5  10   8       44.78       12.02     12.30 o
   6  10   8      457.49      469.44     26.76 o
   7  10   8       41.97       16.64     16.01 o
   8  10   8      192.04      230.25     22.50 o
   9  10   8       18.44       32.66     13.89 o
  10  10   8       14.87       24.21      7.23 o
  11  10   8        5.34       11.81      7.15 o
 -10  11   8       48.79       12.85     12.19 o
  -9  11   8        4.59        0.96      7.35 o
  -8  11   8      170.30      146.20     37.66 o
  -7  11   8       30.81       45.84     18.89 o
  -6  11   8      422.38      370.52     48.00 o
  -5  11   8      507.00      398.29     88.97 o
  -4  11   8     1291.92      986.28    194.27 o
  -3  11   8       74.49       45.48      8.40 o
  -2  11   8       69.60       60.14     10.41 o
  -1  11   8      413.79      424.61     29.83 o
   0  11   8      475.74      455.42     30.42 o
   1  11   8      417.48      449.95     26.71 o
   2  11   8       71.31       77.60     12.22 o
   3  11   8       76.96       63.04     13.42 o
   4  11   8     1284.78     1430.95     43.42 o
   5  11   8      501.78      595.75     37.87 o
   6  11   8      422.75      531.85     39.48 o
   7  11   8       29.81       10.04      5.99 o
   8  11   8      171.94      185.04     24.33 o
   9  11   8        5.25       19.06     10.11 o
  10  11   8       49.29       56.13     11.40 o
  -9  12   8       89.79       43.39     18.11 o
  -8  12   8       25.90       40.64     18.17 o
  -7  12   8        0.56       -0.78     12.37 o
  -6  12   8      169.75      139.98     32.28 o
  -5  12   8      638.29      714.02    104.06 o
  -4  12   8      150.38      107.56     12.87 o
  -3  12   8      232.53      246.27     28.89 o
  -2  12   8      119.74       96.94     16.36 o
  -1  12   8        8.09       17.77     10.09 o
   0  12   8      742.14      751.07     32.01 o
   1  12   8        8.09       31.24      6.96 o
   2  12   8      120.50       89.83     12.70 o
   3  12   8      226.85      285.36     21.67 o
   4  12   8      147.78      222.76     17.95 o
   5  12   8      639.45      757.67     44.36 o
   6  12   8      171.64      219.44     41.74 o
   7  12   8        0.89       21.22     24.46 o
   8  12   8       24.74       51.75     14.23 o
   9  12   8       89.07       84.38     12.42 o
  -8  13   8      235.84      223.54     47.16 o
  -7  13   8        3.93        8.85     11.30 o
  -6  13   8      113.37      106.51     27.20 o
  -5  13   8      308.20      297.90     50.27 o
  -4  13   8      210.33      249.63     44.62 o
  -3  13   8      122.55       96.48     14.77 o
  -2  13   8       76.58       50.60     11.73 o
  -1  13   8        0.45       12.74      6.76 o
   0  13   8        7.30       14.31      7.09 o
   1  13   8        0.34       27.87     10.40 o
   2  13   8       77.62      110.91     15.98 o
   3  13   8      119.92      150.71     19.16 o
   4  13   8      203.88      219.94     26.17 o
   5  13   8      307.16      297.39     36.40 o
   6  13   8      118.53      114.20     27.52 o
   7  13   8        4.25       22.01     13.35 o
   8  13   8      233.63      287.00     32.90 o
  -6  14   8      125.64       39.99     17.21 o
  -5  14   8       23.61       38.91     16.80 o
  -4  14   8       24.04       24.93     36.22 o
  -3  14   8      217.81      227.11     37.69 o
  -2  14   8       93.71       78.77     13.24 o
  -1  14   8      199.08      179.57     21.94 o
   0  14   8       87.70       64.44      9.96 o
   1  14   8      201.93      213.47     22.24 o
   2  14   8       95.70      101.65     15.48 o
   3  14   8      214.86      274.77     24.74 o
   4  14   8       23.60       17.73      7.24 o
   5  14   8       23.12       52.83     12.62 o
   6  14   8      127.27      127.03     24.63 o
   7  14   8       83.28       97.65     24.21 o
  -4  15   8      108.39       85.23     25.52 o
  -3  15   8       23.96       47.29     13.31 o
  -2  15   8       49.14       53.50     14.79 o
  -1  15   8       16.67       25.39     11.41 o
   0  15   8       26.66       39.90      6.98 o
   1  15   8       16.36       32.78      8.51 o
   2  15   8       47.51       46.25      8.41 o
   3  15   8       23.08       31.98     14.48 o
   4  15   8      105.86       80.83     14.74 o
   5  15   8      149.74       96.23     14.38 o
  -3  16   8        7.76       15.87     35.21 o
  -2  16   8      129.77      118.31     40.11 o
  -1  16   8        3.35       29.38     34.94 o
   0  16   8        4.42       16.66     12.91 o
   1  16   8        3.15       16.04      5.56 o
   2  16   8      129.15      126.12     36.15 o
   3  16   8        6.91       28.18      7.70 o
   2   0   9      463.34      446.46     22.66 o
   3   0   9     3711.79     3845.70    197.15 o
   4   0   9      839.55      881.82     87.30 o
   5   0   9     2298.48     2102.01    142.77 o
   6   0   9      405.27      426.92     76.05 o
   7   0   9      148.56      145.64     19.65 o
   8   0   9      584.79      573.16     53.46 o
   9   0   9       11.44       13.57      4.96 o
  10   0   9      141.25      116.17     34.92 o
  11   0   9        5.64       20.68      7.58 o
  12   0   9      486.70      524.69     55.58 o
  13   0   9       45.55       49.51      8.31 o
  14   0   9       21.50       35.50     17.98 o
 -14   1   9       63.34       58.83     11.91 o
 -13   1   9       33.72       40.74     10.09 o
 -12   1   9       49.90       37.90     17.65 o
 -11   1   9       40.91       29.66     10.18 o
 -10   1   9      401.45      401.12     45.43 o
  -9   1   9     1799.42     2134.43     84.05 o
  -8   1   9      614.37      631.32     58.34 o
  -7   1   9     2288.65     2424.29     62.01 o
  -6   1   9      267.47      217.87     37.60 o
  -5   1   9      980.47      963.69     99.52 o
  -4   1   9     1005.86     1018.57     36.51 o
  -3   1   9     4453.81     4549.38    165.83 o
  -1   1   9      579.67      480.60     35.24 o
   0   1   9    23347.78    25135.34   3799.94 o
   1   1   9      584.10      538.55     16.39 o
   2   1   9      903.19      755.93     26.75 o
   3   1   9     4442.01     4499.07     75.16 o
   4   1   9     1008.76      970.80     24.04 o
   5   1   9     1005.28     1043.81     50.99 o
   6   1   9      266.10      252.96     19.41 o
   7   1   9     2299.21     2499.60     40.25 o
   8   1   9      601.21      651.67     30.30 o
   9   1   9     1781.42     2017.03     87.49 o
  10   1   9      397.57      374.30     21.43 o
  11   1   9       41.49       57.28     16.93 o
  12   1   9       49.33       50.26      9.91 o
  13   1   9       34.29       33.72      8.61 o
  14   1   9       64.24       40.86     11.21 o
 -14   2   9       33.48       51.97     13.25 o
 -13   2   9        4.10       13.08      7.86 o
 -12   2   9       43.44       32.61      9.48 o
 -11   2   9       62.13       55.73     12.10 o
 -10   2   9      549.26      565.44     68.58 o
  -9   2   9      147.83      127.30     22.13 o
  -8   2   9      608.64      648.76     47.66 o
  -7   2   9      307.48      396.22     53.55 o
  -6   2   9      220.68      287.37     36.91 o
  -5   2   9     2087.44     2180.30     56.63 o
  -4   2   9      460.95      377.01     40.88 o
  -3   2   9     1903.86     1899.12     99.67 o
  -2   2   9      538.27      518.89     23.83 o
  -1   2   9     4300.43     4157.47     62.44 o
   0   2   9     2056.49     2309.11     79.11 o
   1   2   9     4327.12     4446.90    153.04 o
   2   2   9      544.51      475.65     30.95 o
   3   2   9     1893.61     1951.85    131.08 o
   4   2   9      455.44      370.31     38.44 o
   5   2   9     2095.97     2118.22     80.54 o
   6   2   9      210.51      300.01     22.92 o
   7   2   9      302.68      360.59     27.75 o
   8   2   9      620.73      715.40     30.52 o
   9   2   9      144.61      117.51     18.53 o
  10   2   9      555.63      541.38     23.64 o
  11   2   9       62.54       47.66     13.13 o
  12   2   9       44.17       24.38      9.18 o
  13   2   9        3.74        9.24      9.73 o
  14   2   9       31.37       41.81      9.58 o
 -14   3   9      165.40      192.90     30.97 o
 -13   3   9       57.64       73.07     20.49 o
 -12   3   9      116.55       96.37     19.74 o
 -11   3   9      131.47       92.97     14.06 o
 -10   3   9      786.74      796.94     67.07 o
  -9   3   9      334.64      364.83     32.23 o
  -8   3   9      307.19      248.35     40.05 o
  -7   3   9     1529.49     1631.07     86.19 o
  -6   3   9       16.86       11.79     10.25 o
  -3   3   9     1025.77     1073.62     44.53 o
  -2   3   9     3084.10     3562.78     45.25 o
  -1   3   9     2114.39     2139.99     54.44 o
   0   3   9       23.22       15.14     11.09 o
   1   3   9     2126.65     2108.40     56.24 o
   2   3   9     3058.70     3110.16     66.57 o
   3   3   9     1034.89     1203.52     33.53 o
   4   3   9      841.51      859.86     96.58 o
   5   3   9     1763.17     1986.58     86.36 o
   6   3   9       14.00       18.59      8.70 o
   7   3   9     1529.94     1590.26     67.66 o
   8   3   9      300.81      318.43     31.01 o
   9   3   9      337.82      294.12     21.46 o
  10   3   9      794.57      824.18     18.13 o
  11   3   9      133.55      138.57     18.72 o
  12   3   9      117.57       89.24     12.29 o
  13   3   9       59.77       51.18      9.34 o
  14   3   9      162.23      153.03     43.75 o
 -13   4   9       26.51       45.86     11.15 o
 -12   4   9        9.23        9.72     12.70 o
 -11   4   9       61.74       57.07     15.33 o
 -10   4   9       41.06       56.06     14.82 o
  -9   4   9      788.38      767.08     60.70 o
  -8   4   9      168.96      128.73     21.52 o
  -7   4   9       77.55       46.08     12.28 o
  -6   4   9      146.29      129.85     17.08 o
  -5   4   9       34.68       49.81     10.84 o
  -4   4   9      919.19      966.20     40.70 o
  -3   4   9      358.84      301.62     19.85 o
  -2   4   9     2069.69     2058.18     39.46 o
  -1   4   9     2053.86     1938.44     85.35 o
   0   4   9     2405.41     2324.98    151.82 o
   1   4   9     2052.22     1980.65     55.01 o
   2   4   9     2042.43     1912.39     46.90 o
   3   4   9      369.83      316.13     29.39 o
   4   4   9      934.78     1027.69     44.29 o
   5   4   9       39.44       61.10      8.37 o
   6   4   9      156.59      143.17     14.46 o
   7   4   9       73.18       56.52      9.47 o
   8   4   9      163.83      172.54     18.50 o
   9   4   9      797.04      812.21     31.77 o
  10   4   9       41.91       51.33      9.69 o
  11   4   9       60.72       56.68     17.07 o
  12   4   9        8.55       18.94      7.90 o
  13   4   9       28.01       41.07     10.61 o
 -13   5   9       14.68        6.08      5.05 o
 -12   5   9      248.70      203.15     27.91 o
 -11   5   9       23.24       22.46     13.84 o
 -10   5   9      248.10      198.80     20.17 o
  -9   5   9      149.82      155.94     17.66 o
  -8   5   9      100.62       92.49     13.00 o
  -7   5   9      610.57      701.39     23.68 o
  -6   5   9      161.89      144.06     18.66 o
  -5   5   9       45.33       77.35     16.44 o
  -4   5   9      550.67      581.55     23.92 o
  -3   5   9     1976.33     1943.55     75.68 o
  -2   5   9      375.22      352.30     48.69 o
  -1   5   9      391.54      479.97     34.90 o
   0   5   9      374.45      415.17     29.04 o
   1   5   9      397.29      476.40     46.38 o
   2   5   9      372.72      337.70     31.45 o
   3   5   9     2006.43     1966.54     49.48 o
   4   5   9      568.73      711.37     35.42 o
   5   5   9       39.80       53.37     12.95 o
   6   5   9      158.95      177.79     28.52 o
   7   5   9      596.47      742.80     41.07 o
   8   5   9      106.17      118.55     17.12 o
   9   5   9      152.74      191.08     21.72 o
  10   5   9      251.95      226.22     40.37 o
  11   5   9       22.31        9.64     10.22 o
  12   5   9      247.81      264.60     44.60 o
  13   5   9       14.41       27.92     11.84 o
 -13   6   9       21.19       13.51     12.37 o
 -12   6   9       40.90       33.15      6.59 o
 -11   6   9       52.90       57.54     13.46 o
 -10   6   9      221.76      155.37     21.18 o
  -9   6   9      120.63       91.46     13.96 o
  -8   6   9      905.65      874.58     60.47 o
  -7   6   9      612.92      544.64     55.50 o
  -6   6   9      530.83      465.52     38.98 o
  -5   6   9      648.70      656.77     27.04 o
  -4   6   9     1718.35     1786.83     43.73 o
  -3   6   9     1451.40     1393.94     36.68 o
  -2   6   9     1120.05     1081.58     87.39 o
  -1   6   9     4213.04     4259.90     70.07 o
   0   6   9      399.63      406.40     39.99 o
   1   6   9     4182.46     4308.42     60.54 o
   2   6   9     1118.53     1071.20     27.61 o
   3   6   9     1440.11     1463.77     65.61 o
   4   6   9     1724.56     1757.13     60.99 o
   5   6   9      655.11      698.75     36.60 o
   6   6   9      512.59      538.70     40.70 o
   7   6   9      603.20      621.56     50.33 o
   8   6   9      910.43      932.36     38.88 o
   9   6   9      124.36      122.78     19.00 o
  10   6   9      217.19      238.65     24.57 o
  11   6   9       53.76       28.69      9.49 o
  12   6   9       40.39       29.95     17.82 o
  13   6   9       21.77       25.35     13.16 o
 -11   7   9        7.44        8.19      5.61 o
 -10   7   9        0.69        9.03      4.49 o
  -9   7   9       94.10       77.64     10.71 o
  -8   7   9      173.05      143.73     14.98 o
  -7   7   9      414.01      304.85     26.61 o
  -6   7   9      218.69      171.93     16.40 o
  -5   7   9      184.03      181.29     20.41 o
  -4   7   9      727.01      723.78     18.48 o
  -3   7   9      258.35      239.07     23.39 o
  -2   7   9      163.98      171.67     20.78 o
  -1   7   9      386.10      435.73     34.00 o
   0   7   9     2950.48     2870.31     36.53 o
   1   7   9      394.76      464.18     49.73 o
   2   7   9      171.64      216.83     25.63 o
   3   7   9      253.32      234.99     23.51 o
   4   7   9      742.65      784.95     46.69 o
   5   7   9      194.76      216.27     25.71 o
   6   7   9      221.92      265.06     43.54 o
   7   7   9      411.20      385.49     32.20 o
   8   7   9      167.62      195.96     24.69 o
   9   7   9       90.34       88.54     14.60 o
  10   7   9        0.56       -0.35      9.84 o
  11   7   9        8.22       22.51      8.26 o
  12   7   9      186.87      171.85     22.98 o
  13   7   9      180.24      141.79     23.15 o
 -10   8   9       94.35       39.63     12.43 o
  -9   8   9       88.99       84.04     13.83 o
  -8   8   9      438.90      351.92     21.91 o
  -7   8   9      551.27      448.69     21.80 o
  -6   8   9      156.62      105.35     14.99 o
  -5   8   9      865.76      908.59     14.93 o
  -4   8   9       24.89       33.48      7.80 o
  -3   8   9     1087.46     1116.79     38.58 o
  -2   8   9     2172.02     2335.59     92.74 o
  -1   8   9      375.11      349.54     34.60 o
   0   8   9      781.52      842.23     47.48 o
   1   8   9      381.15      351.43     33.20 o
   2   8   9     2191.90     2243.47     73.98 o
   3   8   9     1081.84     1091.20     40.77 o
   4   8   9       24.09       42.64     11.46 o
   5   8   9      861.91      894.18     38.54 o
   6   8   9      161.20      146.46     15.99 o
   7   8   9      549.84      546.62     36.51 o
   8   8   9      441.20      499.24     31.34 o
   9   8   9       86.15      103.45     22.56 o
  10   8   9       95.38      105.01     19.40 o
  11   8   9        9.76        6.04      5.96 o
  12   8   9      122.79       96.33     18.04 o
 -10   9   9       19.39       21.22     11.18 o
  -9   9   9      349.15      332.27     56.96 o
  -8   9   9      224.13      179.78     22.45 o
  -7   9   9      501.41      426.04     61.38 o
  -6   9   9      490.31      401.47     33.86 o
  -5   9   9     1154.58     1216.25     54.08 o
  -4   9   9     1000.65     1039.43     37.51 o
  -3   9   9      270.04      292.99     18.84 o
  -2   9   9      444.14      378.23     35.47 o
  -1   9   9      954.02     1000.19     64.58 o
   0   9   9      142.09      157.90     17.42 o
   1   9   9      969.95     1066.30     46.37 o
   2   9   9      437.27      368.07     38.89 o
   3   9   9      262.58      322.98     25.79 o
   4   9   9     1008.98     1066.06     34.12 o
   5   9   9     1136.46     1227.27     79.05 o
   6   9   9      487.53      450.00     25.61 o
   7   9   9      498.56      579.71     27.17 o
   8   9   9      225.26      283.50     23.47 o
   9   9   9      350.83      374.86     27.78 o
  10   9   9       18.47       20.74     10.27 o
  11   9   9      102.71       93.49     12.30 o
 -10  10   9       20.71       17.81     10.10 o
  -9  10   9       24.80       12.01     14.05 o
  -8  10   9       25.82       18.11      9.03 o
  -7  10   9       88.65       49.85     20.62 o
  -6  10   9      207.83      176.03     21.10 o
  -5  10   9      200.73      142.62     20.44 o
  -4  10   9      309.88      249.12     19.01 o
  -3  10   9      269.94      251.19     23.41 o
  -2  10   9      524.39      527.41     26.20 o
  -1  10   9       43.83       16.44     12.44 o
   0  10   9       57.27       66.30     15.06 o
   1  10   9       41.05       22.81      8.63 o
   2  10   9      530.75      590.58     63.27 o
   3  10   9      269.41      285.77     24.41 o
   4  10   9      308.31      311.23     25.40 o
   5  10   9      196.25      193.31     24.66 o
   6  10   9      214.26      227.21     20.97 o
   7  10   9       87.58       96.96     13.86 o
   8  10   9       26.88       26.64     19.69 o
   9  10   9       26.03       24.38      8.84 o
  10  10   9       21.98       34.23     29.03 o
  11  10   9       36.12       25.98     11.89 o
 -10  11   9        7.89       17.33      9.74 o
  -9  11   9       74.16       66.47     22.06 o
  -8  11   9      199.46      159.71     34.19 o
  -7  11   9       22.39       24.45     17.21 o
  -6  11   9       47.68       18.41      8.97 o
  -5  11   9      319.51      225.38     44.41 o
  -4  11   9      252.54      219.56     29.46 o
  -3  11   9       42.44       38.78      7.11 o
  -2  11   9      420.45      438.21     30.38 o
  -1  11   9      173.52      154.27     16.83 o
   0  11   9        2.86       20.07      8.37 o
   1  11   9      177.67      143.11     17.43 o
   2  11   9      422.79      450.36     20.72 o
   3  11   9       40.37       25.12      8.64 o
   4  11   9      255.76      311.90     23.14 o
   5  11   9      319.58      313.28     23.43 o
   6  11   9       45.33       62.46     21.22 o
   7  11   9       24.15       17.54     12.77 o
   8  11   9      199.76      166.84     20.85 o
   9  11   9       71.56       89.67     14.81 o
  10  11   9        9.08       21.59      9.51 o
  -9  12   9       77.02       81.53     18.59 o
  -8  12   9        6.25       28.81     12.43 o
  -7  12   9       48.64       51.52     22.23 o
  -6  12   9      107.72       79.73     22.83 o
  -5  12   9       45.48       22.65     15.36 o
  -4  12   9      246.81      197.51     22.42 o
  -3  12   9      788.52      847.59     42.53 o
  -2  12   9      152.58      129.80     16.43 o
  -1  12   9       14.32       12.26      5.57 o
   0  12   9       13.48       10.93     13.05 o
   1  12   9       16.43       26.97      8.52 o
   2  12   9      157.27      160.84     19.43 o
   3  12   9      792.48      954.35     34.83 o
   4  12   9      247.39      277.02     24.62 o
   5  12   9       46.21       52.86     11.58 o
   6  12   9      105.09       96.80     15.66 o
   7  12   9       47.53       45.06     13.32 o
   8  12   9        5.49        8.43     13.16 o
   9  12   9       74.59       93.04     15.27 o
  -8  13   9       12.14        9.62     10.40 o
  -7  13   9       44.42       58.10     21.76 o
  -6  13   9       13.78       50.27     22.00 o
  -5  13   9      217.14      230.36     45.19 o
  -4  13   9       18.84       62.88     25.52 o
  -3  13   9       53.55       45.91     15.48 o
  -2  13   9       54.61       27.77     10.62 o
  -1  13   9      151.64      157.73     18.47 o
   0  13   9      360.75      395.58     25.27 o
   1  13   9      147.81      155.98     18.96 o
   2  13   9       56.31       40.56      9.57 o
   3  13   9       54.38      105.22     17.69 o
   4  13   9       19.69       22.73     14.06 o
   5  13   9      220.61      225.52     37.14 o
   6  13   9       13.99       44.69     13.60 o
   7  13   9       43.18       36.34     17.09 o
   8  13   9       12.57       18.76     11.37 o
  -7  14   9        5.15       17.03     15.66 o
  -6  14   9       13.40        1.31     10.28 o
  -5  14   9       60.95       53.79     20.92 o
  -4  14   9       36.89       29.59     12.91 o
  -3  14   9      113.62       88.28     24.57 o
  -2  14   9       40.65       38.05      8.85 o
  -1  14   9      116.38       95.22     17.79 o
   0  14   9     1648.67     1696.44    109.81 o
   1  14   9      110.88       90.00     12.47 o
   2  14   9       40.36       27.22     17.67 o
   3  14   9      115.49      111.70     18.67 o
   4  14   9       37.79       21.63     11.92 o
   5  14   9       59.63       35.94     10.09 o
   6  14   9       13.52       21.89     21.47 o
   7  14   9        5.30       18.50      9.93 o
  -5  15   9       70.69      116.31     33.17 o
  -4  15   9       96.37       98.80     27.85 o
  -3  15   9       16.15       17.51     13.09 o
  -2  15   9      150.29      127.91     33.47 o
  -1  15   9        3.03       23.79     10.31 o
   0  15   9       78.60       44.90     16.12 o
   1  15   9        3.63       21.85     20.27 o
   2  15   9      148.47       93.90     22.08 o
   3  15   9       16.53       49.42     10.48 o
   4  15   9       95.67       83.61     17.47 o
   5  15   9       69.71       66.56     14.27 o
  -2  16   9       18.82       40.11     19.66 o
  -1  16   9       62.04      150.14     34.01 o
   0  16   9        2.18       35.83     13.27 o
   1  16   9       58.96       79.98     16.10 o
   2  16   9       18.76       36.74     12.34 o
   0   0  10     2032.85     1916.92     57.80 o
   1   0  10     2486.62     2436.96    150.18 o
   2   0  10        5.47       -1.25      3.96 o
   3   0  10      216.96      251.00     23.38 o
   4   0  10       20.94       20.32      7.08 o
   5   0  10      797.63     1001.50     73.34 o
   6   0  10       61.79       24.88     31.06 o
   7   0  10      195.58      186.08     32.96 o
   8   0  10      442.62      407.61     51.64 o
   9   0  10       22.06       18.83      6.58 o
  10   0  10     2851.92     3163.15     57.09 o
  11   0  10       17.19       19.29     11.44 o
  12   0  10        0.02       13.92      6.36 o
  13   0  10      159.50      119.99     15.94 o
  14   0  10      106.85       90.48     16.67 o
 -14   1  10       35.73       30.15     15.56 o
 -13   1  10       62.02       45.82     10.62 o
 -12   1  10       54.04       73.08     11.78 o
 -11   1  10      198.61      211.17     23.33 o
 -10   1  10      299.37      360.36     54.72 o
  -9   1  10       61.58       57.55     22.57 o
  -8   1  10      212.52      236.09     17.97 o
  -7   1  10       84.50       66.43     17.81 o
  -6   1  10      214.35      220.26     42.02 o
  -5   1  10      540.54      557.30     66.23 o
  -4   1  10      759.96      862.09     39.51 o
  -3   1  10      446.35      471.80     37.94 o
  -2   1  10     1658.24     1862.18     50.35 o
  -1   1  10     3024.86     3127.49     54.60 o
   0   1  10        3.99       -6.26     22.18 o
   1   1  10     2993.83     3179.72    100.09 o
   2   1  10     1610.67     1738.24     30.18 o
   3   1  10      451.37      279.90     73.95 o
   4   1  10      763.46      931.07     30.67 o
   5   1  10      544.70      575.68     33.14 o
   6   1  10      213.99      222.34     22.13 o
   7   1  10       81.79       64.02     25.39 o
   8   1  10      222.16      231.44     19.15 o
   9   1  10       60.71       59.26     17.38 o
  10   1  10      295.77      274.97     25.51 o
  11   1  10      196.21      200.76     17.29 o
  12   1  10       53.90       62.43     17.12 o
  13   1  10       61.43      104.57     27.43 o
  14   1  10       34.74       24.87     17.95 o
 -14   2  10       36.75       48.84     13.15 o
 -13   2  10      135.89      151.49     17.58 o
 -12   2  10       16.18       27.21     12.45 o
 -11   2  10      175.81      233.15     37.92 o
 -10   2  10      355.97      378.07     31.70 o
  -9   2  10      810.52      922.90     60.86 o
  -8   2  10       49.23       82.17     26.51 o
  -7   2  10      465.14      427.66     50.75 o
  -6   2  10     1633.24     1756.22     54.13 o
  -5   2  10      180.68      181.60     19.68 o
  -4   2  10      284.56      306.68     24.73 o
  -3   2  10      840.02      762.87     45.36 o
  -2   2  10     5450.29     5248.50    126.30 o
  -1   2  10    11884.06    11509.78    242.27 o
   0   2  10     1169.22     1238.34     42.68 o
   1   2  10    11837.97    11731.70    375.85 o
   2   2  10     5449.96     5971.94    200.75 o
   3   2  10      845.00      833.78     44.51 o
   4   2  10      280.24      306.91     40.18 o
   5   2  10      181.37      157.73     30.02 o
   6   2  10     1627.84     1763.58     43.62 o
   7   2  10      473.12      490.03     31.01 o
   8   2  10       47.99       72.41     17.48 o
   9   2  10      829.31      870.91     51.96 o
  10   2  10      362.07      363.92     24.21 o
  11   2  10      184.28      158.56     17.82 o
  12   2  10       15.30       14.96      5.75 o
  13   2  10      133.62      155.82     16.74 o
  14   2  10       37.05       52.52     13.53 o
 -14   3  10      118.27      123.25     15.45 o
 -13   3  10        5.89        8.75     12.32 o
 -12   3  10      423.04      536.62     86.33 o
 -11   3  10        1.36       10.58     13.69 o
 -10   3  10      565.78      545.03     45.54 o
  -9   3  10      639.75      628.68     53.88 o
  -8   3  10      495.85      496.19     44.66 o
  -7   3  10       51.38       22.67      6.75 o
  -6   3  10      193.25      204.00     22.08 o
  -5   3  10      648.05      651.12     37.68 o
  -4   3  10     1285.19     1146.11     57.08 o
  -3   3  10     2203.72     2249.47     56.78 o
  -2   3  10      165.81      195.53     21.43 o
  -1   3  10     1042.91     1010.85     28.72 o
   0   3  10      327.60      359.55     38.97 o
   1   3  10     1021.58     1067.70     31.97 o
   2   3  10      152.53      178.10     21.09 o
   3   3  10     2215.56     2351.12     99.93 o
   4   3  10     1293.70     1078.89    166.70 o
   5   3  10      651.47      630.19     21.52 o
   6   3  10      190.09      217.99     17.89 o
   7   3  10       51.90       35.20     13.30 o
   8   3  10      506.09      536.86     26.07 o
   9   3  10      645.15      748.20     32.15 o
  10   3  10      569.20      726.35     81.43 o
  11   3  10        1.00       16.05      7.21 o
  12   3  10      428.01      470.52     30.85 o
  13   3  10        6.69       22.61     10.86 o
  14   3  10      114.86      116.36     23.52 o
 -13   4  10      224.39      272.02     80.48 o
 -12   4  10      135.01      127.57     20.65 o
 -11   4  10       62.13       41.27     11.83 o
 -10   4  10      106.24      106.49     17.81 o
  -9   4  10      606.49      619.66     30.94 o
  -8   4  10       83.19       66.13     11.05 o
  -7   4  10      742.97      767.04     43.82 o
  -6   4  10      913.40      882.39     50.55 o
  -4   4  10     3668.81     3446.41     79.99 o
  -3   4  10     1861.84     1767.55     38.78 o
  -2   4  10      386.29      391.86     43.09 o
  -1   4  10     2882.35     2679.03     67.48 o
   0   4  10     1476.20     1256.62     56.30 o
   1   4  10     2897.96     2570.03     57.79 o
   2   4  10      387.14      375.69     32.45 o
   3   4  10     1876.88     1794.83     45.60 o
   4   4  10     3668.96     3345.57    113.72 o
   5   4  10      573.19      624.67     29.83 o
   6   4  10      910.35      966.59     73.88 o
   7   4  10      733.91      764.35     41.96 o
   8   4  10       79.89       64.95     13.27 o
   9   4  10      592.40      651.68     31.24 o
  10   4  10      105.09      113.56     13.78 o
  11   4  10       63.42       56.40     13.66 o
  12   4  10      138.47      158.57     24.36 o
  13   4  10      219.45      236.64     21.53 o
 -13   5  10        6.19       25.12      9.94 o
 -12   5  10       54.47       38.30     15.72 o
 -11   5  10       27.89       36.08      9.48 o
 -10   5  10      164.01      185.24     25.33 o
  -9   5  10       40.98       37.11      8.27 o
  -8   5  10      186.57      158.55     22.75 o
  -7   5  10        3.06        9.87     32.01 o
  -6   5  10      619.43      668.75     40.18 o
  -5   5  10      313.32      404.29     33.56 o
  -4   5  10      198.39      167.07     17.34 o
  -3   5  10      534.64      526.68     27.89 o
  -2   5  10     1362.30     1414.10     38.62 o
  -1   5  10      845.22      955.69     31.54 o
   0   5  10     1392.72     1245.10     91.72 o
   1   5  10      837.17      979.65     70.71 o
   2   5  10     1364.08     1366.94     52.90 o
   3   5  10      549.16      578.08     39.34 o
   4   5  10      199.68      218.76     38.32 o
   5   5  10      319.06      459.60     30.98 o
   6   5  10      616.66      658.30     38.40 o
   7   5  10        2.40       19.31     14.16 o
   8   5  10      179.58      172.87     21.73 o
   9   5  10       40.79       51.98     11.25 o
  10   5  10      165.82      110.35     13.82 o
  11   5  10       26.52       16.45     10.58 o
  12   5  10       57.36       55.08     24.39 o
  13   5  10        5.49       17.22     13.25 o
 -13   6  10      109.70      106.87     26.78 o
 -12   6  10      200.17      160.58     20.90 o
 -11   6  10       95.68       83.03     14.76 o
 -10   6  10      204.98      143.90     19.72 o
  -9   6  10      211.79      172.76     26.31 o
  -8   6  10      121.13       81.87     15.75 o
  -7   6  10      461.53      414.30     42.38 o
  -6   6  10      457.07      440.80     38.88 o
  -5   6  10      315.67      319.87     29.84 o
  -4   6  10      236.10      238.42     21.59 o
  -3   6  10       52.91       49.17     24.52 o
  -2   6  10      448.98      435.05     37.91 o
  -1   6  10      346.08      447.13     43.97 o
   0   6  10        0.16       38.05     27.38 o
   1   6  10      366.56      349.91     36.77 o
   2   6  10      461.92      439.48     30.45 o
   3   6  10       55.50       53.60     11.39 o
   4   6  10      245.45      243.21     25.30 o
   5   6  10      317.25      360.36     35.24 o
   6   6  10      455.99      531.90     43.00 o
   7   6  10      460.58      448.44     31.16 o
   8   6  10      118.65      109.55     17.27 o
   9   6  10      202.09      224.67     35.49 o
  10   6  10      204.89      164.84     34.24 o
  11   6  10      101.87       88.35     20.24 o
  12   6  10      200.88      152.07     19.74 o
  13   6  10      106.79      102.09     30.18 o
 -12   7  10       19.94       20.62     11.95 o
 -11   7  10      296.61      233.59     38.49 o
 -10   7  10       60.70       32.40      7.13 o
  -9   7  10      274.81      196.81     20.16 o
  -8   7  10      393.01      288.02     26.38 o
  -7   7  10       20.15       17.59      6.45 o
  -6   7  10      834.41      824.10     46.71 o
  -5   7  10      441.72      398.24     35.32 o
  -4   7  10       72.51       45.28     13.90 o
  -3   7  10       64.53       46.31     20.57 o
  -2   7  10      250.42      273.74     34.03 o
  -1   7  10     3617.57     3713.33     57.82 o
   0   7  10     4789.01     4535.40     52.60 o
   1   7  10     3598.52     3745.78     59.15 o
   2   7  10      241.55      215.15     24.95 o
   3   7  10       67.27       77.32     18.77 o
   4   7  10       76.10       77.11     14.09 o
   5   7  10      429.73      521.67     40.03 o
   6   7  10      838.98      900.84     57.72 o
   7   7  10       22.32       29.45      9.96 o
   8   7  10      384.07      375.89     51.17 o
   9   7  10      270.70      248.39     24.82 o
  10   7  10       56.75       30.16      9.61 o
  11   7  10      296.13      266.41     79.65 o
  12   7  10       19.41       18.67      7.19 o
 -10   8  10      149.32       61.56     20.92 o
  -9   8  10      455.43      318.60     29.48 o
  -8   8  10      532.17      478.03     35.82 o
  -7   8  10       50.75       24.44      4.67 o
  -6   8  10      160.96      117.86     17.57 o
  -5   8  10     3224.29     3435.27     93.29 o
  -4   8  10      163.50      175.27     17.16 o
  -3   8  10      434.73      422.70     31.79 o
  -2   8  10     1691.78     1802.69     46.40 o
  -1   8  10     2522.88     2718.94     64.77 o
   0   8  10     1581.59     1671.80     58.96 o
   1   8  10     2496.48     2731.06     66.51 o
   2   8  10     1713.77     1756.87     69.42 o
   3   8  10      445.26      436.69     37.28 o
   4   8  10      168.68      174.68     20.91 o
   5   8  10     3219.57     3500.34     89.61 o
   6   8  10      156.75      200.44     18.66 o
   7   8  10       51.69       22.95     19.48 o
   8   8  10      523.86      689.47     33.16 o
   9   8  10      464.29      564.68     54.18 o
  10   8  10      151.26      151.37     21.94 o
  11   8  10      161.08      171.38     52.12 o
  12   8  10       38.94       47.62     17.60 o
 -10   9  10      115.48       47.10     16.26 o
  -9   9  10      108.18       85.41     21.94 o
  -8   9  10      180.98      125.50     24.84 o
  -7   9  10       45.45       22.37      6.17 o
  -6   9  10       38.99       28.61      5.43 o
  -5   9  10      243.85      191.62     14.89 o
  -4   9  10      696.61      674.25     31.15 o
  -3   9  10     1240.01     1383.27     35.99 o
  -2   9  10      282.51      241.30     31.78 o
  -1   9  10      273.60      269.28     22.12 o
   0   9  10       40.48       48.30     16.30 o
   1   9  10      267.32      274.82     27.49 o
   2   9  10      293.30      312.47     29.61 o
   3   9  10     1257.91     1316.78     49.64 o
   4   9  10      700.38      768.32     49.69 o
   5   9  10      245.76      267.42     21.23 o
   6   9  10       39.59       27.17     13.66 o
   7   9  10       42.75       46.44     12.61 o
   8   9  10      175.66      200.41     22.07 o
   9   9  10      111.10      112.02     26.64 o
  10   9  10      114.25      119.28     18.93 o
  11   9  10        1.10       26.22     26.15 o
 -10  10  10       57.12       25.22     10.40 o
  -9  10  10      150.53      154.45     30.66 o
  -8  10  10      122.31       95.33     25.52 o
  -7  10  10       93.34       89.63     24.02 o
  -6  10  10      412.02      298.42     43.54 o
  -5  10  10       16.77       21.96      4.87 o
  -4  10  10     1743.08     1972.51     85.76 o
  -3  10  10      774.44      746.80     31.15 o
  -2  10  10       30.19       14.84      7.54 o
  -1  10  10      952.86      956.98     37.02 o
   0  10  10     1552.74     1613.67     62.43 o
   1  10  10      968.49      992.67     24.21 o
   2  10  10       31.30       23.19     10.07 o
   3  10  10      775.61      670.11     40.99 o
   4  10  10     1731.08     1850.06    103.35 o
   5  10  10       15.26       14.57      9.54 o
   6  10  10      405.28      403.59     33.56 o
   7  10  10       91.79      101.02     17.62 o
   8  10  10      118.47      135.19     20.74 o
   9  10  10      149.72      169.26     18.39 o
  10  10  10       58.14       62.46     14.12 o
  11  10  10      246.64      274.21     47.64 o
 -10  11  10       38.41       42.50     19.01 o
  -9  11  10        5.35       -1.85      8.79 o
  -8  11  10       23.98       24.98      8.73 o
  -7  11  10      283.23      181.35     36.94 o
  -6  11  10      233.97      236.10     40.52 o
  -5  11  10      149.03      143.04     23.51 o
  -4  11  10       80.66       64.41      9.28 o
  -3  11  10      205.20      189.62     18.06 o
  -2  11  10       41.95       28.00      7.48 o
  -1  11  10      348.89      329.01     25.59 o
   0  11  10        0.54        6.97      4.91 o
   1  11  10      352.79      324.22     32.51 o
   2  11  10       44.54       38.74      9.42 o
   3  11  10      210.39      258.44     24.37 o
   4  11  10       77.76       89.79     13.98 o
   5  11  10      156.73      182.01     20.48 o
   6  11  10      229.05      249.83     28.88 o
   7  11  10      290.74      288.64     23.97 o
   8  11  10       22.97       31.86      8.72 o
   9  11  10        5.26       20.09      9.51 o
  10  11  10       40.28       37.63     34.73 o
  -9  12  10       34.68       31.74     14.29 o
  -8  12  10       43.52       44.83     15.42 o
  -7  12  10        9.71       22.41     14.94 o
  -6  12  10      278.99      286.60     49.31 o
  -5  12  10       50.07       53.50     20.56 o
  -4  12  10       43.20       55.45     11.66 o
  -3  12  10       85.84       75.31      9.97 o
  -2  12  10        7.25       28.71      8.28 o
  -1  12  10      621.95      708.10     36.12 o
   0  12  10       42.56       39.74      8.87 o
   1  12  10      632.63      705.99     39.92 o
   2  12  10        8.65       21.48     10.20 o
   3  12  10       83.92       94.41     23.04 o
   4  12  10       39.07       68.59     13.72 o
   5  12  10       51.56       50.97     12.83 o
   6  12  10      277.75      272.24     26.69 o
   7  12  10        8.98       12.89      8.19 o
   8  12  10       41.03       58.24     13.91 o
   9  12  10       33.49       43.54     19.24 o
  -8  13  10      132.34      118.29     30.66 o
  -7  13  10       63.33       47.22     22.53 o
  -6  13  10       20.91       40.05     17.57 o
  -5  13  10      403.72      440.45     59.95 o
  -4  13  10      188.38       94.86     27.49 o
  -3  13  10       40.56       37.89     14.95 o
  -2  13  10      135.74       90.96     17.53 o
  -1  13  10        7.35       11.82     11.82 o
   0  13  10       99.69      146.50     34.46 o
   1  13  10        6.72       11.53      9.81 o
   2  13  10      134.14      116.77     20.05 o
   3  13  10       38.17       62.64     11.89 o
   4  13  10      189.66      169.66     21.55 o
   5  13  10      399.26      450.13     33.76 o
   6  13  10       20.97       22.19     12.79 o
   7  13  10       66.75      123.15     17.50 o
   8  13  10      133.05      148.70     18.58 o
  -6  14  10       49.96       86.85     26.48 o
  -5  14  10      167.04      149.19     28.21 o
  -4  14  10        1.28       45.96     19.84 o
  -3  14  10       53.15       87.86     29.95 o
  -2  14  10      216.81      167.27     25.08 o
  -1  14  10        7.98        3.59     10.64 o
   0  14  10       10.16       45.84     16.15 o
   1  14  10        8.42       46.54     10.13 o
   2  14  10      220.78      205.85     20.37 o
   3  14  10       52.50       29.11     19.82 o
   4  14  10        1.40        4.87      9.29 o
   5  14  10      165.77      173.56     22.51 o
   6  14  10       53.27       38.58     28.76 o
  -5  15  10        6.25       12.31     12.19 o
  -4  15  10       51.55       66.88     31.38 o
  -3  15  10       55.42       34.67     16.08 o
  -2  15  10        1.56       12.73     12.55 o
  -1  15  10      282.88      231.67     31.42 o
   0  15  10       18.96       11.45      5.96 o
   1  15  10      282.09      226.69     35.90 o
   2  15  10        1.67       29.81      9.02 o
   3  15  10       57.08       74.87     14.04 o
   4  15  10       51.96       68.53     12.12 o
   5  15  10        6.79       44.37     13.72 o
  -1  16  10       77.95       61.74     27.38 o
   0  16  10       25.64       33.20     35.80 o
   1  16  10       78.97       55.59      9.91 o
   1   0  11    10878.24    12383.23    101.67 o
   2   0  11      428.32      449.66     56.66 o
   3   0  11      167.21      262.79     25.77 o
   4   0  11        0.29       26.64      7.79 o
   5   0  11      585.11      696.32     40.44 o
   6   0  11        2.52       27.12     22.89 o
   7   0  11      505.89      599.81     46.89 o
   8   0  11     1569.43     1709.58     52.54 o
   9   0  11        6.75        4.29      6.56 o
  10   0  11        2.94       16.24     12.85 o
  11   0  11       22.40       21.08      7.72 o
  12   0  11       74.43       36.05      7.87 o
  13   0  11       51.34       41.28      9.26 o
  14   0  11        3.81        9.58      9.02 o
 -14   1  11       31.37       43.43     13.90 o
 -13   1  11       39.70       34.04     11.92 o
 -12   1  11       35.09       40.29      9.56 o
 -11   1  11       53.66       53.39     24.61 o
 -10   1  11      171.18      218.20     26.80 o
  -9   1  11     1469.96     1721.40    103.72 o
  -8   1  11      503.44      622.16     57.17 o
  -7   1  11      433.53      557.33     47.84 o
  -6   1  11     1417.31     1573.91    149.94 o
  -5   1  11     1684.68     1700.66     98.50 o
  -4   1  11     2140.95     2284.92     85.05 o
  -3   1  11      257.41      395.42     42.38 o
  -1   1  11     6645.22     6654.19    136.88 o
   0   1  11     2102.04     1781.84     40.88 o
   1   1  11     6648.86     7176.06    101.60 o
   2   1  11     1388.88     1117.81     73.48 o
   3   1  11      258.59      311.78     32.90 o
   4   1  11     2143.38     2357.74     54.96 o
   5   1  11     1687.23     1895.09     53.62 o
   6   1  11     1401.37      619.53    453.02 o
   7   1  11      435.51      323.45     78.93 o
   8   1  11      511.88      570.12     31.59 o
   9   1  11     1468.80     1556.62     77.99 o
  10   1  11      175.47      194.63     19.69 o
  11   1  11       53.53       40.39     12.18 o
  12   1  11       34.07       39.56      8.33 o
  13   1  11       39.36       48.00     10.25 o
  14   1  11       31.95       46.34     16.99 o
 -13   2  11       12.04       28.49      8.97 o
 -12   2  11      146.78      120.34     16.44 o
 -11   2  11       38.70       43.02     19.90 o
 -10   2  11      166.13      159.44     22.17 o
  -9   2  11      244.86      245.12     23.27 o
  -8   2  11       69.17       82.44     17.36 o
  -7   2  11      445.15      390.78     65.75 o
  -6   2  11     1707.14     1972.51     66.21 o
  -5   2  11     1980.59     2189.43     90.79 o
  -4   2  11      305.22      316.20     27.69 o
  -3   2  11      398.31      416.25     35.88 o
  -2   2  11      665.85      559.21     34.13 o
  -1   2  11      326.38      450.76     40.83 o
   0   2  11     5078.35     5549.30    413.79 o
   1   2  11      331.78      504.67     46.30 o
   2   2  11      666.77      524.39     63.22 o
   3   2  11      376.38      341.52     32.28 o
   4   2  11      303.98      269.02     17.80 o
   5   2  11     2015.56     2272.70     34.94 o
   6   2  11     1705.08     2006.15     38.75 o
   7   2  11      444.27      417.36     37.65 o
   8   2  11       68.13       74.26     11.88 o
   9   2  11      254.75      257.45     25.32 o
  10   2  11      164.90      155.31     22.60 o
  11   2  11       38.87       11.95     10.89 o
  12   2  11      147.77      116.02     22.08 o
  13   2  11       13.30       25.83     13.23 o
 -13   3  11       20.83       40.39     16.08 o
 -12   3  11       79.80      100.08     14.33 o
 -11   3  11      116.80      143.04     23.43 o
 -10   3  11      253.64      224.12     29.65 o
  -9   3  11      155.42      156.24     21.55 o
  -8   3  11       13.89      -11.72     14.94 o
  -7   3  11      397.65      395.93     41.75 o
  -6   3  11     1304.84     1241.56     49.06 o
  -5   3  11       74.80       83.46     13.98 o
  -4   3  11     4078.85     3784.02     63.38 o
  -3   3  11      848.36      804.82     52.90 o
  -2   3  11      394.53      328.43     22.18 o
  -1   3  11      900.37     1072.82     33.56 o
   0   3  11     2178.92     1993.70    198.95 o
   1   3  11      893.37      939.52     62.25 o
   2   3  11      376.53      424.19     36.70 o
   3   3  11      852.68      808.44     57.01 o
   4   3  11     4083.26     3893.47     81.70 o
   5   3  11       74.76       82.78     21.54 o
   6   3  11     1295.59     1320.58     40.90 o
   7   3  11      394.37      377.59     31.49 o
   8   3  11       13.13       14.18     10.27 o
   9   3  11      156.19      156.86     17.83 o
  10   3  11      252.16      242.90     24.58 o
  11   3  11      117.04      105.92     17.08 o
  12   3  11       81.08       48.65      9.57 o
  13   3  11       20.30       25.58      7.20 o
 -13   4  11       54.90       68.05     13.95 o
 -12   4  11       19.61       18.71      7.27 o
 -11   4  11      204.76      158.75     26.96 o
 -10   4  11       50.56       57.06     26.03 o
  -9   4  11      229.14      170.21     38.34 o
  -8   4  11      661.49      689.20     87.80 o
  -7   4  11     1999.44     2132.39    107.44 o
  -5   4  11       58.54       33.51     12.32 o
  -4   4  11      243.54      238.89     24.15 o
  -3   4  11     1063.97     1036.62     55.35 o
  -2   4  11     1030.21     1121.75     28.49 o
  -1   4  11     4059.08     4636.17    237.89 o
   0   4  11      644.48      665.71     39.64 o
   1   4  11     4065.86     4492.40    180.24 o
   2   4  11     1031.17     1138.78     58.34 o
   3   4  11     1075.68     1031.13     49.97 o
   4   4  11      245.74      254.08     31.48 o
   5   4  11       67.13       44.17      8.79 o
   6   4  11      591.41      578.98     34.20 o
   7   4  11     1996.88     2202.78     59.96 o
   8   4  11      655.66      679.85     42.55 o
   9   4  11      228.92      170.52     17.56 o
  10   4  11       48.92       37.03      8.75 o
  11   4  11      205.38      206.03     37.22 o
  12   4  11       19.76       14.53      7.92 o
  13   4  11       55.34       26.47     12.37 o
 -13   5  11       16.35       17.97      8.99 o
 -12   5  11       38.83       20.75     13.75 o
 -11   5  11      187.79      156.74     23.09 o
 -10   5  11       34.98       39.88     16.17 o
  -9   5  11      864.16      769.10     84.49 o
  -8   5  11      230.35      210.73     21.52 o
  -7   5  11      444.92      428.82     36.49 o
  -6   5  11     2083.25     2281.12     68.70 o
  -5   5  11       70.41       77.01     13.09 o
  -4   5  11     1431.34     1516.10     37.37 o
  -3   5  11      977.28      906.26     42.62 o
  -2   5  11      303.98      343.22     25.34 o
  -1   5  11     4592.12     4924.14     74.02 o
   0   5  11      333.59      337.85     40.76 o
   1   5  11     4594.38     4807.37     72.85 o
   2   5  11      291.94      363.19     34.40 o
   3   5  11      984.86      992.50     91.39 o
   4   5  11     1428.37     1412.30     52.88 o
   5   5  11       70.24       48.82     30.80 o
   6   5  11     2061.47     2380.37     73.00 o
   7   5  11      449.44      517.75     32.13 o
   8   5  11      221.66      248.79     24.66 o
   9   5  11      866.71      782.75     67.82 o
  10   5  11       34.33       24.10     10.07 o
  11   5  11      191.68      135.10     27.82 o
  12   5  11       39.99       29.73     10.98 o
  13   5  11       17.16       27.17     13.75 o
 -13   6  11       58.29       18.53     11.48 o
 -12   6  11       61.01       27.90     10.58 o
 -11   6  11        6.00       21.37      7.03 o
 -10   6  11      821.24      715.41     34.65 o
  -9   6  11      126.58      112.97     14.28 o
  -8   6  11      854.63      976.39     84.13 o
  -7   6  11      275.30      212.76     25.78 o
  -6   6  11      299.62      305.45     23.31 o
  -5   6  11      436.64      357.04     32.78 o
  -4   6  11      255.62      292.04     27.04 o
  -3   6  11      108.15      115.63     14.89 o
  -2   6  11      140.47      152.87     19.70 o
  -1   6  11      237.69      211.02     25.64 o
   0   6  11      685.21      682.89     29.03 o
   1   6  11      234.92      176.99     29.51 o
   2   6  11      137.99      177.78     20.39 o
   3   6  11      114.14      129.50     15.51 o
   4   6  11      254.05      282.02     31.23 o
   5   6  11      445.37      433.23     33.96 o
   6   6  11      300.26      334.20     27.73 o
   7   6  11      280.52      287.41     26.14 o
   8   6  11      843.39      920.98     51.46 o
   9   6  11      128.63      131.16     20.30 o
  10   6  11      821.53      795.97     50.42 o
  11   6  11        6.03        4.49      7.40 o
  12   6  11       57.84       76.16     14.61 o
  13   6  11       60.10       50.92     25.46 o
 -12   7  11       13.05       12.31     11.72 o
 -11   7  11      161.54      128.98     20.11 o
 -10   7  11       83.65       57.52     13.38 o
  -9   7  11      128.70       91.04     11.04 o
  -8   7  11      372.67      301.25     27.60 o
  -7   7  11      163.59      123.30     17.54 o
  -6   7  11      109.72       83.10     17.28 o
  -5   7  11     1704.54     1773.10     47.92 o
  -4   7  11     1082.79     1085.62     46.52 o
  -3   7  11      842.58      874.72     35.24 o
  -2   7  11       52.44       65.27     12.88 o
  -1   7  11      589.31      599.91     43.88 o
   0   7  11       14.72       27.89     10.52 o
   1   7  11      603.92      607.60     34.19 o
   2   7  11       56.15       60.47     12.79 o
   3   7  11      837.35      796.85     47.23 o
   4   7  11     1102.62     1094.79     55.09 o
   5   7  11     1706.43     1769.15    108.94 o
   6   7  11      106.79       86.82     17.86 o
   7   7  11      167.26      179.19     17.37 o
   8   7  11      372.15      395.01     30.38 o
   9   7  11      129.20      145.70     21.96 o
  10   7  11       86.02       71.10     17.71 o
  11   7  11      163.54      164.21     22.01 o
  12   7  11       13.07       14.54     11.00 o
 -11   8  11        1.72       -1.02      5.26 o
 -10   8  11       49.30       35.11      5.22 o
  -9   8  11       26.38       12.23      2.91 o
  -8   8  11       43.41       16.20      8.26 o
  -7   8  11      486.64      363.71     28.43 o
  -6   8  11      810.01      834.71     32.47 o
  -5   8  11      328.79      265.00     21.79 o
  -4   8  11      563.07      635.13     38.71 o
  -3   8  11        7.98       24.25      5.72 o
  -2   8  11       75.31      115.77     15.42 o
  -1   8  11     1019.38     1014.88     69.15 o
   0   8  11      265.21      226.93     26.45 o
   1   8  11     1010.77     1025.80     44.77 o
   2   8  11       71.07      104.80     18.23 o
   3   8  11        8.35       37.32     17.41 o
   4   8  11      556.52      705.68     45.15 o
   5   8  11      323.41      295.38     27.66 o
   6   8  11      810.56      835.11     57.13 o
   7   8  11      470.95      471.97     43.49 o
   8   8  11       44.43       51.29     12.37 o
   9   8  11       27.60       49.26     11.45 o
  10   8  11       46.76       44.10     12.11 o
  11   8  11        1.71       30.77      9.84 o
  12   8  11      116.44      119.68     22.07 o
 -10   9  11       69.38       44.95     16.38 o
  -9   9  11      117.36       83.74     21.16 o
  -8   9  11       61.44       68.93     17.21 o
  -7   9  11      156.68       89.57     17.19 o
  -6   9  11      222.26      186.35     18.22 o
  -5   9  11       41.89       32.28      8.91 o
  -4   9  11     1677.73     1862.62     82.30 o
  -3   9  11      183.60      191.84     16.00 o
  -2   9  11       51.24       84.46     16.93 o
  -1   9  11      556.40      599.06     43.16 o
   0   9  11      365.72      492.00     50.57 o
   1   9  11      573.31      623.71     48.82 o
   2   9  11       53.28       84.24     14.97 o
   3   9  11      189.82      183.73     22.20 o
   4   9  11     1686.94     1870.58    111.63 o
   5   9  11       41.87       62.13     14.07 o
   6   9  11      222.51      288.00     21.01 o
   7   9  11      152.96      128.81     30.88 o
   8   9  11       65.07       44.94     17.72 o
   9   9  11      118.29      133.75     19.08 o
  10   9  11       68.85       51.22     18.23 o
  11   9  11      418.47      475.24     48.41 o
 -10  10  11      133.87       77.16     23.37 o
  -9  10  11       77.21       57.92     19.07 o
  -8  10  11        6.61       17.33     13.63 o
  -7  10  11      228.48      194.13     44.71 o
  -6  10  11       74.85       48.00     12.90 o
  -5  10  11       32.30       25.96      5.61 o
  -4  10  11      135.73       93.66     15.29 o
  -3  10  11      429.38      439.44     21.20 o
  -2  10  11       27.61       25.41      9.19 o
  -1  10  11      519.01      545.74     38.03 o
   0  10  11     1237.20     1268.73     73.03 o
   1  10  11      520.01      510.14     35.81 o
   2  10  11       28.02       28.95     10.63 o
   3  10  11      428.57      412.36     35.50 o
   4  10  11      132.94      140.34     31.63 o
   5  10  11       34.79       47.59     14.31 o
   6  10  11       74.00       88.24     12.47 o
   7  10  11      226.99      297.17     22.63 o
   8  10  11        7.32       30.20      8.02 o
   9  10  11       79.15       90.73     22.24 o
  10  10  11      133.57      143.10     20.38 o
 -10  11  11       80.06       39.57     17.63 o
  -9  11  11       55.54       22.29     14.58 o
  -8  11  11       44.68       21.46     15.72 o
  -7  11  11       12.68       12.67     10.94 o
  -6  11  11       76.42       69.33     20.95 o
  -5  11  11      195.66      175.35     25.97 o
  -4  11  11      167.38      153.84     16.88 o
  -3  11  11      257.22      238.51     19.41 o
  -2  11  11       27.60        9.78      6.47 o
  -1  11  11      862.91      826.34     48.20 o
   0  11  11      450.47      534.70     46.92 o
   1  11  11      879.52      872.43     31.51 o
   2  11  11       26.21       37.31     14.59 o
   3  11  11      259.92      312.01     27.20 o
   4  11  11      163.19      188.52     22.51 o
   5  11  11      196.65      262.97     26.79 o
   6  11  11       72.54       79.89     15.98 o
   7  11  11       12.01       29.60      9.58 o
   8  11  11       44.71       51.60     12.66 o
   9  11  11       52.86       36.37      9.53 o
  10  11  11       81.14       84.70     14.20 o
  -9  12  11       37.23       55.11     27.02 o
  -8  12  11      172.46      126.06     35.21 o
  -7  12  11       99.24       86.13     21.34 o
  -6  12  11       14.03       -3.89     12.55 o
  -5  12  11       42.67       19.56     16.53 o
  -4  12  11      123.75       94.84     16.67 o
  -3  12  11       23.03       26.44      7.77 o
  -2  12  11      135.88      121.29     15.37 o
  -1  12  11      102.54       99.33     22.40 o
   0  12  11       21.24       28.61      9.57 o
   1  12  11      103.92       50.58     13.75 o
   2  12  11      131.68      118.92     27.28 o
   3  12  11       22.89       28.15      8.33 o
   4  12  11      122.24      148.52     21.50 o
   5  12  11       43.05       38.15     12.54 o
   6  12  11       13.97       33.42     12.95 o
   7  12  11      102.01      113.39     17.36 o
   8  12  11      176.15      207.23     20.34 o
   9  12  11       36.98       30.02     14.51 o
  -8  13  11       14.89       27.32     14.40 o
  -7  13  11      119.48      117.93     29.29 o
  -6  13  11       16.58       24.57     15.36 o
  -5  13  11       94.76       95.69     27.61 o
  -4  13  11       77.17       40.52     23.73 o
  -3  13  11      410.68      424.60     46.85 o
  -2  13  11       84.25       67.93     12.02 o
  -1  13  11      154.67      165.48     26.53 o
   0  13  11        6.49       13.82      9.61 o
   1  13  11      156.27      144.32     20.33 o
   2  13  11       84.44       68.57     11.52 o
   3  13  11      406.30      556.39     57.42 o
   4  13  11       77.20      100.45     15.96 o
   5  13  11       94.71      112.07     19.92 o
   6  13  11       15.43       39.38     12.44 o
   7  13  11      121.70       96.58     16.87 o
   8  13  11       15.32       40.08     12.99 o
  -6  14  11        3.29       29.53     22.95 o
  -5  14  11        2.12       40.41     22.41 o
  -4  14  11        3.32       21.82     15.42 o
  -3  14  11       86.37       82.48     23.07 o
  -2  14  11       33.52       41.78     13.24 o
  -1  14  11       67.05       36.04     10.94 o
   0  14  11      923.42      929.05     52.83 o
   1  14  11       67.45       48.06     10.41 o
   2  14  11       33.05       49.23     10.84 o
   3  14  11       87.55      109.35     28.71 o
   4  14  11        3.67       34.58     10.07 o
   5  14  11        2.02       40.32     12.22 o
   6  14  11        3.37       -0.54     12.10 o
  -4  15  11       97.33      116.73     31.38 o
  -3  15  11       31.49       95.93     22.65 o
  -2  15  11       84.24       95.04     22.29 o
  -1  15  11       54.57       63.82     23.13 o
   0  15  11      548.88      512.61     90.71 o
   1  15  11       53.97       40.66     13.68 o
   2  15  11       84.91       84.28     14.58 o
   3  15  11       33.37       20.95      7.91 o
   4  15  11       97.70       72.37     14.26 o
   1   0  12      552.34      343.74     31.82 o
   2   0  12     1297.78     1516.08     45.30 o
   3   0  12       72.27       37.30     11.72 o
   4   0  12       73.56       94.80     12.43 o
   5   0  12     4279.54     5078.82    545.11 o
   6   0  12      449.34      429.76     29.69 o
   7   0  12      605.06      609.92     56.52 o
   8   0  12       11.12       29.62      9.65 o
   9   0  12      663.28      649.84     47.95 o
  10   0  12      619.96      679.44     49.76 o
  11   0  12      208.29      225.34     25.19 o
  12   0  12      244.06      298.69     31.34 o
  13   0  12      385.48      486.14     50.90 o
 -13   1  12       63.37       62.57     17.15 o
 -12   1  12       93.91       83.41     16.01 o
 -11   1  12       29.09       29.84     14.74 o
 -10   1  12       87.04       90.31     19.39 o
  -9   1  12      605.09      702.86     45.35 o
  -8   1  12      518.06      650.21     53.40 o
  -7   1  12     1010.69      990.53     48.67 o
  -6   1  12      241.76      284.09     38.48 o
  -5   1  12      518.16      528.20     43.99 o
  -4   1  12      464.91      420.25     36.94 o
  -3   1  12       67.09       74.96     15.70 o
  -2   1  12     2256.59     2087.00     58.04 o
  -1   1  12     3954.39     4219.65     62.32 o
   0   1  12     6394.28     6716.47    320.40 o
   1   1  12     3995.82     4292.81     97.96 o
   2   1  12     2258.80     2088.37     61.92 o
   3   1  12       66.59       60.40     12.67 o
   4   1  12      458.84      346.79     40.01 o
   5   1  12      519.41      509.79     21.47 o
   6   1  12      239.39      140.46     94.23 o
   7   1  12     1003.93      629.22    251.72 o
   8   1  12      521.04      616.18     38.52 o
   9   1  12      595.19      535.73     64.55 o
  10   1  12       80.61       70.18     13.15 o
  11   1  12       27.35       22.12     19.23 o
  12   1  12       97.43       86.04     14.52 o
  13   1  12       62.73       58.71     16.63 o
 -13   2  12       98.28       83.28     14.04 o
 -12   2  12       14.25       21.51      9.60 o
 -11   2  12      237.50      216.41     37.82 o
 -10   2  12       49.16       39.33     13.31 o
  -9   2  12      200.72      214.14     21.11 o
  -8   2  12       68.10       45.49     18.47 o
  -7   2  12      626.85      707.99     93.24 o
  -6   2  12      622.72      725.32     67.30 o
  -5   2  12      162.22      161.65     17.94 o
  -4   2  12     2389.60     2390.56    129.61 o
  -3   2  12     1673.03     1625.76     66.28 o
  -2   2  12       38.11       19.38      6.04 o
  -1   2  12      471.63      619.63     50.02 o
   0   2  12      723.36      611.72     41.08 o
   1   2  12      447.08      531.58     46.26 o
   2   2  12       34.51       17.90      5.61 o
   3   2  12     1707.03     1730.60     81.60 o
   4   2  12     2397.85     2379.63     68.49 o
   5   2  12      163.81      149.15     38.55 o
   6   2  12      616.28      747.45     38.37 o
   7   2  12      624.21      775.05     34.85 o
   8   2  12       66.77       73.15     11.18 o
   9   2  12      196.13      216.26     22.41 o
  10   2  12       46.59       22.03      6.09 o
  11   2  12      226.35      208.76     32.24 o
  12   2  12       15.36       22.22     14.58 o
  13   2  12      100.56      107.15     23.00 o
 -13   3  12       67.43       72.67     15.33 o
 -12   3  12       65.20       93.78     22.12 o
 -11   3  12      251.39      296.15     24.58 o
 -10   3  12       53.01       78.74     14.39 o
  -9   3  12       51.22       46.24     36.28 o
  -8   3  12        6.64       12.43     10.88 o
  -7   3  12      577.51      488.37     37.71 o
  -6   3  12      419.15      377.07     37.85 o
  -5   3  12     1968.20     1978.59    113.56 o
  -3   3  12     1935.14     1868.90     50.98 o
  -2   3  12      207.49      226.75     16.80 o
  -1   3  12      573.50      712.78     37.72 o
   0   3  12      147.97       98.56     12.47 o
   1   3  12      584.48      747.77     48.43 o
   2   3  12      223.62      233.65     35.00 o
   3   3  12     1922.16     1833.81     65.68 o
   4   3  12     3518.58     3744.73     61.56 o
   5   3  12     1963.15     1981.33     66.72 o
   6   3  12      422.70      439.98     39.86 o
   7   3  12      574.85      571.51     34.73 o
   8   3  12        7.25        9.82      7.04 o
   9   3  12       50.32       32.05      9.90 o
  10   3  12       57.04       91.91     11.98 o
  11   3  12      250.99      235.05     23.75 o
  12   3  12       68.35       55.78      9.70 o
  13   3  12       65.94       59.33     14.55 o
 -13   4  12       28.95       28.71      9.35 o
 -12   4  12        6.02       19.00      7.80 o
 -11   4  12      210.69      216.88     29.13 o
 -10   4  12       59.08       68.13     29.71 o
  -9   4  12       72.37       67.99     18.94 o
  -8   4  12       34.00       27.85     11.95 o
  -7   4  12      124.77       99.42     17.63 o
  -6   4  12      153.62      171.39     21.69 o
  -5   4  12      712.56      670.21     80.21 o
  -4   4  12      461.00      515.16     39.28 o
  -3   4  12      214.74      213.92     26.74 o
  -2   4  12     1413.78     1365.45     49.13 o
  -1   4  12      309.79      382.54     33.73 o
   0   4  12      116.97      130.02     16.11 o
   1   4  12      288.65      297.67     35.25 o
   2   4  12     1428.68     1416.92     54.15 o
   3   4  12      213.61      262.40     28.55 o
   4   4  12      462.68      537.15     58.58 o
   5   4  12      706.99      737.84     42.58 o
   6   4  12      155.78      123.34     52.03 o
   7   4  12      122.38      112.11     29.89 o
   8   4  12       36.09       35.10     10.86 o
   9   4  12       68.92       77.47     17.42 o
  10   4  12       61.31       58.04     12.72 o
  11   4  12      202.94      250.32     22.54 o
  12   4  12        5.41        0.69      5.59 o
  13   4  12       26.93       23.56     17.13 o
 -13   5  12        1.22       15.34      8.85 o
 -12   5  12      111.95       84.22     20.20 o
 -11   5  12        3.56       21.19      8.25 o
 -10   5  12      186.69      121.77     37.89 o
  -9   5  12      503.05      469.86     41.65 o
  -8   5  12      282.78      175.50     16.33 o
  -7   5  12      120.27       86.37     16.20 o
  -6   5  12      620.20      523.12     45.45 o
  -5   5  12       65.09       52.61      9.46 o
  -4   5  12      109.66      138.29     13.99 o
  -3   5  12     1075.30     1135.15     34.15 o
  -2   5  12     2407.01     2570.44     72.53 o
  -1   5  12     1324.01     1350.77     67.69 o
   0   5  12     2312.00     2484.90     63.81 o
   1   5  12     1311.16     1275.67     45.90 o
   2   5  12     2425.55     2509.88     60.62 o
   3   5  12     1061.81     1035.92     45.23 o
   4   5  12      114.15      170.28     27.86 o
   5   5  12       63.77       64.31     15.96 o
   6   5  12      625.49      680.67     46.34 o
   7   5  12      120.88      102.49     15.53 o
   8   5  12      279.49      237.51     31.06 o
   9   5  12      507.92      518.80     41.93 o
  10   5  12      194.84      200.55     31.06 o
  11   5  12        3.26       14.34     12.16 o
  12   5  12      115.82       79.25     19.07 o
  13   5  12        1.04       11.01     38.76 o
 -12   6  12      130.99       85.70     15.04 o
 -11   6  12      176.67      150.77     22.78 o
 -10   6  12      101.44       92.22     14.76 o
  -9   6  12      496.02      495.40     39.29 o
  -8   6  12      295.06      255.22     26.23 o
  -7   6  12       30.73       33.80      9.65 o
  -6   6  12      180.25      191.61     18.30 o
  -5   6  12      741.92      615.76     44.91 o
  -4   6  12       69.83       56.06     13.85 o
  -3   6  12      182.73      152.44     16.44 o
  -2   6  12     1628.99     1598.84     52.50 o
  -1   6  12      141.71      139.47     18.60 o
   0   6  12      605.54      685.25     45.64 o
   1   6  12      133.39      152.09     20.83 o
   2   6  12     1644.61     1674.99     66.83 o
   3   6  12      190.47      180.56     26.18 o
   4   6  12       73.07       62.54     12.69 o
   5   6  12      736.60      705.04     42.78 o
   6   6  12      183.91      169.19     20.13 o
   7   6  12       29.48       30.37      9.79 o
   8   6  12      299.93      351.16     29.01 o
   9   6  12      501.51      578.15     76.54 o
  10   6  12      102.77      109.59     24.75 o
  11   6  12      184.70      168.09     48.91 o
  12   6  12      131.37      137.48     20.34 o
 -12   7  12       59.38       43.51     16.38 o
 -11   7  12       94.26       61.21     18.65 o
 -10   7  12      164.82      115.85     16.39 o
  -9   7  12      441.84      377.03     19.89 o
  -8   7  12      421.79      365.91     27.78 o
  -7   7  12       90.52       44.48      9.14 o
  -6   7  12        4.74        5.86      7.16 o
  -5   7  12      186.74      159.89     28.58 o
  -4   7  12      148.93      127.24     19.29 o
  -3   7  12      645.33      741.41     31.85 o
  -2   7  12     2807.18     2770.00    174.08 o
  -1   7  12      867.19      828.08     53.09 o
   0   7  12      168.50      134.25     23.07 o
   1   7  12      879.49      915.58     60.13 o
   2   7  12     2808.38     2700.85     67.64 o
   3   7  12      630.90      631.47     62.84 o
   4   7  12      148.76      147.29     18.87 o
   5   7  12      181.38      212.47     30.15 o
   6   7  12        4.89      -10.39      7.37 o
   7   7  12       90.15      114.09     23.61 o
   8   7  12      416.77      472.86     48.49 o
   9   7  12      443.01      476.71     30.91 o
  10   7  12      170.46      129.44     25.20 o
  11   7  12       92.77       83.40     14.93 o
  12   7  12       58.00       76.56     19.47 o
 -10   8  12       17.12       22.71      4.54 o
  -9   8  12       29.46       19.13      4.60 o
  -8   8  12       37.93       26.89      7.41 o
  -7   8  12       10.57       10.00      4.92 o
  -6   8  12      245.69      232.50     21.94 o
  -5   8  12      111.16      146.76     18.46 o
  -4   8  12      117.87      108.43     16.40 o
  -3   8  12      270.34      324.48     30.95 o
  -2   8  12       38.69       22.60     11.51 o
  -1   8  12       68.55       78.11     13.83 o
   0   8  12        0.01       14.06      4.63 o
   1   8  12       62.91       62.51     12.39 o
   2   8  12       40.82       48.49     11.84 o
   3   8  12      276.36      360.62     32.19 o
   4   8  12      124.70      121.08     17.68 o
   5   8  12      114.27      131.66     20.45 o
   6   8  12      238.04      261.98     23.67 o
   7   8  12        9.61        8.16      6.67 o
   8   8  12       35.88       33.87     11.36 o
   9   8  12       26.85       33.30      8.91 o
  10   8  12       16.92       47.55     21.90 o
  11   8  12       44.57       58.50     11.23 o
 -10   9  12       64.74       34.07     15.12 o
  -9   9  12       50.66       35.81     14.67 o
  -8   9  12       93.96       94.61     17.88 o
  -7   9  12      230.94      201.44     27.93 o
  -6   9  12      470.55      442.66     26.84 o
  -5   9  12      527.98      480.15     22.59 o
  -4   9  12      338.46      338.82     30.20 o
  -3   9  12      847.71      808.85     23.22 o
  -2   9  12      475.51      481.15     34.42 o
  -1   9  12      163.15      150.93     18.54 o
   0   9  12        1.61        7.86     12.04 o
   1   9  12      167.40      140.47     17.95 o
   2   9  12      475.19      489.43     42.46 o
   3   9  12      844.05      728.13     58.58 o
   4   9  12      334.11      403.89     30.82 o
   5   9  12      534.07      549.01     41.98 o
   6   9  12      474.58      611.47     40.49 o
   7   9  12      232.78      239.83     24.09 o
   8   9  12       92.12      118.69     20.16 o
   9   9  12       50.73       63.81     24.45 o
  10   9  12       66.45       95.19     15.80 o
  11   9  12       38.78       51.66     15.80 o
 -10  10  12       22.46       33.89     13.75 o
  -9  10  12       39.09       36.94     15.00 o
  -8  10  12      114.74       98.38     26.42 o
  -7  10  12      129.09       68.50     24.33 o
  -6  10  12      758.50      686.43     59.23 o
  -5  10  12       47.55       58.85      7.97 o
  -4  10  12      917.57     1108.15     25.94 o
  -3  10  12     1010.47     1168.43     36.22 o
  -2  10  12      165.44      142.06     17.06 o
  -1  10  12      342.55      325.78     49.95 o
   0  10  12       26.94       29.02     12.67 o
   1  10  12      343.40      334.10     25.53 o
   2  10  12      159.76      153.72     19.00 o
   3  10  12      999.21     1162.37     57.13 o
   4  10  12      915.33     1072.99     48.39 o
   5  10  12       45.25       91.99     14.72 o
   6  10  12      756.77      911.14     35.28 o
   7  10  12      130.82      129.46     26.37 o
   8  10  12      117.11      141.83     26.91 o
   9  10  12       36.98       40.46     14.09 o
  10  10  12       22.76       15.68      8.64 o
  -9  11  12       39.71       21.28     13.87 o
  -7  11  12       22.94       35.26     10.34 o
  -6  11  12      164.82      112.35     18.40 o
  -5  11  12      199.59      189.94     33.70 o
  -4  11  12       93.61       67.21      9.50 o
  -3  11  12       12.12       17.99      5.77 o
  -2  11  12      110.80      106.23     17.87 o
  -1  11  12      855.52      940.42     27.54 o
   0  11  12      518.10      593.73     46.03 o
   1  11  12      851.28      892.41     62.53 o
   2  11  12      107.20       98.87     16.23 o
   3  11  12       14.02       37.23     22.73 o
   4  11  12       94.36      102.28     16.24 o
   5  11  12      203.36      200.93     21.59 o
   6  11  12      167.70      148.47     19.83 o
   7  11  12       20.59       43.78      8.66 o
   8  11  12      118.36      102.28     18.51 o
   9  11  12       39.20       60.99     14.10 o
  -8  12  12       91.89       98.14     28.51 o
  -7  12  12       41.78       68.50     21.76 o
  -6  12  12       91.96       39.87     14.82 o
  -5  12  12      193.66      145.89     23.43 o
  -4  12  12       84.90       53.06      9.72 o
  -3  12  12       24.90       14.18      4.52 o
  -2  12  12      297.37      300.29     31.07 o
  -1  12  12       12.84       26.79      8.69 o
   0  12  12      260.81      307.63     30.10 o
   1  12  12       13.88        9.21      8.88 o
   2  12  12      300.92      338.68     21.14 o
   3  12  12       24.56       21.59     14.67 o
   4  12  12       87.38       79.73     11.78 o
   5  12  12      195.03      159.60     31.79 o
   6  12  12       93.71      127.54     26.37 o
   7  12  12       42.60       88.00     16.77 o
   8  12  12       90.01       97.55     15.12 o
  -7  13  12       10.09       16.38     14.94 o
  -6  13  12       42.04       46.08     19.31 o
  -5  13  12       89.09      113.15     30.18 o
  -4  13  12       96.71       67.08     19.84 o
  -3  13  12       65.04       69.97     10.61 o
  -2  13  12       57.43       42.93     20.38 o
  -1  13  12      219.34      238.21     28.34 o
   0  13  12      236.67      230.59     21.61 o
   1  13  12      220.68      189.25     25.84 o
   2  13  12       59.27       44.50     10.48 o
   3  13  12       66.34       74.54     12.57 o
   4  13  12       94.38       93.31     14.50 o
   5  13  12       84.24       79.06     35.05 o
   6  13  12       43.40       68.11     13.87 o
   7  13  12       10.01       30.34     11.83 o
  -6  14  12       33.66       50.51     28.57 o
  -5  14  12       31.16       40.52     19.43 o
  -4  14  12       44.18       46.74     18.23 o
  -3  14  12       21.21        5.02     14.40 o
  -2  14  12      157.04      139.72     20.52 o
  -1  14  12      176.81      132.58     18.24 o
   0  14  12      264.42      281.13     34.85 o
   1  14  12      178.89      173.04     19.70 o
   2  14  12      156.31      183.30     44.25 o
   3  14  12       20.79       37.56     13.53 o
   4  14  12       42.64       55.24     11.34 o
   5  14  12       32.12       56.24     15.10 o
   6  14  12       35.38       59.44     16.29 o
  -3  15  12       56.60       49.49     31.62 o
  -2  15  12      137.33      174.35     37.18 o
  -1  15  12       30.72       37.13     11.55 o
   0  15  12       72.29       83.81     10.82 o
   1  15  12       31.25       33.80     17.90 o
   2  15  12      138.06      165.69     19.31 o
   3  15  12       57.47       37.91     10.92 o
   1   0  13     1294.19     1262.51     81.55 o
   2   0  13       71.75       42.66      9.50 o
   3   0  13      224.82      215.48     25.83 o
   4   0  13     3600.39     3884.47     56.32 o
   5   0  13      536.67      486.68     41.06 o
   6   0  13        0.11       -1.54      8.14 o
   7   0  13     1920.33     2039.43    131.56 o
   8   0  13      171.07      187.65     23.90 o
   9   0  13      797.61      798.07     60.82 o
  10   0  13      780.11      922.94     85.96 o
  11   0  13      834.49      828.87     60.23 o
  12   0  13        2.36        7.30      8.86 o
  13   0  13       10.39       11.09     14.94 o
 -13   1  13        1.54       13.68     10.27 o
 -12   1  13        9.20       52.20     12.26 o
 -11   1  13       10.24       34.75      9.79 o
 -10   1  13      298.74      329.82     30.41 o
  -9   1  13       70.27       50.77     30.13 o
  -8   1  13      532.13      680.67    102.45 o
  -7   1  13      173.98      229.35     21.69 o
  -6   1  13      596.68      508.10     55.61 o
  -5   1  13      601.63      690.76     46.52 o
  -4   1  13      836.00      976.29    162.15 o
  -3   1  13     1416.66     1408.33     46.48 o
  -2   1  13      249.60      209.84     24.97 o
  -1   1  13      116.79       72.96      7.93 o
   0   1  13      454.02      527.15     24.17 o
   1   1  13      121.23       45.53      9.88 o
   2   1  13      250.19      133.05     32.66 o
   3   1  13     1444.24     1412.48     37.16 o
   4   1  13      862.03      978.64     43.19 o
   5   1  13      577.07      645.09     30.14 o
   6   1  13      591.96      519.43     55.11 o
   7   1  13      169.38      161.89     54.93 o
   8   1  13      545.30      450.52     55.78 o
   9   1  13       72.63       52.96     12.61 o
  10   1  13      298.22      274.56     36.96 o
  11   1  13       10.04       10.41     14.25 o
  12   1  13        9.32       13.55     16.90 o
  13   1  13        1.51       -0.70     14.77 o
 -13   2  13       13.52       17.35     19.16 o
 -12   2  13       18.48       33.59     13.89 o
 -11   2  13      167.44      188.85     22.48 o
 -10   2  13      554.56      564.00     63.61 o
  -9   2  13      212.23      237.83     28.84 o
  -8   2  13      366.37      391.21     66.02 o
  -7   2  13      648.48      677.56     92.59 o
  -6   2  13      816.41      798.12    328.32 o
  -5   2  13     3585.09     3741.39     85.38 o
  -4   2  13      224.81      228.15     24.61 o
  -3   2  13      240.73      177.95     20.76 o
  -2   2  13      851.55     1023.22     56.78 o
  -1   2  13     1164.07     1218.77     40.36 o
   0   2  13        7.65       13.34      5.51 o
   1   2  13     1168.63     1227.81     35.43 o
   2   2  13      838.34      970.43     65.84 o
   3   2  13      231.20      106.07     48.40 o
   4   2  13      226.34      241.05     22.86 o
   5   2  13     3591.54     3773.45     55.02 o
   6   2  13      809.32      777.91     76.81 o
   7   2  13      641.05      740.55     43.18 o
   8   2  13      365.43      373.31     25.15 o
   9   2  13      214.74      188.53     33.41 o
  10   2  13      550.47      473.51     60.12 o
  11   2  13      166.79      100.23     13.77 o
  12   2  13       17.82       28.68     13.10 o
  13   2  13       12.57       23.28     17.05 o
 -13   3  13       55.93       73.11     13.12 o
 -12   3  13       10.28       20.43      9.74 o
 -11   3  13      123.23      163.80     23.59 o
 -10   3  13       53.50       50.34     11.64 o
  -9   3  13       40.30       40.93     11.09 o
  -8   3  13      269.15      184.99     30.06 o
  -7   3  13      104.68      111.51     18.70 o
  -6   3  13      158.18      177.60     28.60 o
  -5   3  13      267.41      246.39     29.39 o
  -4   3  13      321.50      350.86     42.73 o
  -3   3  13     1521.68     1498.71     45.23 o
  -2   3  13     1741.04     1842.66     75.69 o
  -1   3  13     3754.64     3712.71     58.62 o
   0   3  13       36.34       32.23      9.70 o
   1   3  13     3733.82     3441.26    132.17 o
   2   3  13     1726.88     1676.29    111.20 o
   3   3  13     1548.17     1454.77     49.80 o
   4   3  13      309.04      310.66     26.95 o
   5   3  13      271.93      240.51     25.20 o
   6   3  13      163.70      165.61     15.60 o
   7   3  13      111.19      118.59     16.44 o
   8   3  13      273.37      227.65     21.49 o
   9   3  13       39.58       23.10      5.88 o
  10   3  13       51.41       51.11      8.52 o
  11   3  13      122.13      106.76     26.28 o
  12   3  13        9.73        9.47     22.31 o
  13   3  13       55.22       34.38     11.43 o
 -13   4  13        4.13       16.99      8.92 o
 -12   4  13        2.04        6.43     10.84 o
 -11   4  13       39.31       40.32     11.69 o
 -10   4  13       76.66       80.21     17.36 o
  -9   4  13      583.96      557.96     68.50 o
  -8   4  13      743.21      798.05     49.01 o
  -7   4  13      202.63      189.04     25.78 o
  -6   4  13     1958.92     1947.82     68.85 o
  -5   4  13      242.25      219.65     28.31 o
  -4   4  13     2348.14     2250.90     47.54 o
  -3   4  13      501.79      517.44     31.79 o
  -2   4  13      691.46      658.89     23.92 o
  -1   4  13      270.40      327.75     37.19 o
   0   4  13       11.07       21.67      7.64 o
   1   4  13      275.22      286.50     29.35 o
   2   4  13      704.47      739.30     56.06 o
   3   4  13      511.75      587.23     40.43 o
   4   4  13     2322.36     2201.55     77.01 o
   5   4  13      256.24      303.03     29.63 o
   6   4  13     1959.48     1966.24     60.33 o
   7   4  13      197.18      154.02     17.49 o
   8   4  13      752.77      880.47     55.25 o
   9   4  13      581.73      578.52     35.86 o
  10   4  13       78.16       78.06     23.01 o
  11   4  13       39.26       25.87      8.42 o
  12   4  13        1.74       16.00      9.46 o
  13   4  13        4.50       38.34     14.51 o
 -12   5  13       40.71       36.04     11.03 o
 -11   5  13       66.30       43.44     15.33 o
 -10   5  13       75.02       72.97     15.30 o
  -9   5  13       58.27       60.61     10.99 o
  -8   5  13      134.81       94.90     26.36 o
  -7   5  13      169.83      121.24     21.92 o
  -6   5  13      418.55      356.98     41.95 o
  -5   5  13      635.40      654.66     41.55 o
  -4   5  13      200.54      254.73     28.04 o
  -3   5  13      193.31      200.12     21.05 o
  -2   5  13     1695.13     1622.66     45.93 o
  -1   5  13      164.91      203.00     26.44 o
   0   5  13       17.14       13.52      7.74 o
   1   5  13      159.85      203.47     26.65 o
   2   5  13     1689.36     1556.72     78.18 o
   3   5  13      186.77      277.60     29.92 o
   4   5  13      209.94      231.77     34.12 o
   5   5  13      630.26      711.57     34.92 o
   6   5  13      404.10      327.03     44.44 o
   7   5  13      173.66      177.98     19.91 o
   8   5  13      134.79      137.31     18.83 o
   9   5  13       56.22       64.59     14.51 o
  10   5  13       74.15       55.81     12.53 o
  11   5  13       67.71       56.99     29.06 o
  12   5  13       41.01       47.90     18.51 o
 -12   6  13       98.90       89.48     14.81 o
 -11   6  13       60.13       49.54     12.07 o
 -10   6  13      315.88      304.80     25.06 o
  -9   6  13       29.18       25.66     18.02 o
  -8   6  13        4.64        9.13      4.66 o
  -7   6  13      250.17      229.58     20.24 o
  -6   6  13      508.55      414.02     30.24 o
  -5   6  13      302.72      290.08     27.67 o
  -4   6  13      250.61      225.60     25.98 o
  -3   6  13       43.48       23.95      6.23 o
  -2   6  13      873.43      873.93     37.51 o
  -1   6  13      366.99      396.55     42.20 o
   0   6  13      286.97      339.17     42.95 o
   1   6  13      377.36      365.48     44.01 o
   2   6  13      885.83     1008.50     63.97 o
   3   6  13       43.99       36.03      9.14 o
   4   6  13      262.18      301.08     26.99 o
   5   6  13      291.27      350.40     28.56 o
   6   6  13      513.56      491.13     35.89 o
   7   6  13      249.41      232.69     25.68 o
   8   6  13        5.73       11.25      5.18 o
   9   6  13       28.98       40.43     11.63 o
  10   6  13      315.73      334.20     73.30 o
  11   6  13       60.05       76.84     13.61 o
  12   6  13       98.13      109.30     17.11 o
 -12   7  13        9.91        9.44     10.64 o
 -11   7  13      252.28      209.87     24.59 o
 -10   7  13      111.93      101.46     12.03 o
  -9   7  13       54.54       23.67      7.11 o
  -8   7  13      309.60      271.78     23.56 o
  -7   7  13     1412.46     1694.30     26.73 o
  -6   7  13      484.68      445.55     29.73 o
  -5   7  13      841.66      893.83     40.95 o
  -4   7  13     1054.91     1226.92     54.44 o
  -3   7  13     3560.14     3847.16    154.72 o
  -2   7  13      139.58      151.34     21.55 o
  -1   7  13      400.33      383.90     46.75 o
   0   7  13     1944.47     1914.02     72.35 o
   1   7  13      408.95      428.98     49.36 o
   2   7  13      141.56      136.57     16.01 o
   3   7  13     3554.34     3664.69    149.97 o
   4   7  13     1070.37     1313.06     68.94 o
   5   7  13      823.42      842.12     58.81 o
   6   7  13      473.53      475.50     32.47 o
   7   7  13     1414.80     1565.75     54.32 o
   8   7  13      316.96      359.02     28.41 o
   9   7  13       54.50       24.63     19.72 o
  10   7  13      114.30      104.80     18.60 o
  11   7  13      256.15      273.69     23.34 o
  12   7  13       10.63       17.66      7.26 o
 -10   8  13       18.36        9.63      5.54 o
  -9   8  13       99.26       83.02     13.81 o
  -8   8  13      217.74      139.75     23.46 o
  -7   8  13      370.94      333.41     26.05 o
  -6   8  13       42.11       41.55      9.86 o
  -5   8  13      792.42      821.07     36.72 o
  -4   8  13      339.75      355.80     29.12 o
  -3   8  13     1452.15     1666.33     55.51 o
  -2   8  13       24.98       39.40     19.55 o
  -1   8  13      189.02      224.25     24.60 o
   0   8  13        5.75       36.18      9.91 o
   1   8  13      184.82      249.18     21.58 o
   2   8  13       24.98       61.02     13.59 o
   3   8  13     1450.65     1650.13     47.47 o
   4   8  13      345.35      365.37     30.87 o
   5   8  13      790.64      863.96     53.93 o
   6   8  13       38.82       45.45     17.16 o
   7   8  13      364.62      358.35     36.35 o
   8   8  13      221.43      209.87     21.41 o
   9   8  13       99.48      101.81     15.33 o
  10   8  13       16.65       10.44     10.88 o
  11   8  13       50.62       74.12     33.65 o
 -10   9  13       26.70       24.09     13.21 o
  -9   9  13       61.63       30.33      6.27 o
  -8   9  13      105.82       97.94     16.59 o
  -7   9  13       47.98       25.40      8.99 o
  -6   9  13      789.17      721.61     25.37 o
  -5   9  13      255.63      214.48     24.90 o
  -4   9  13     1471.41     1619.53     39.06 o
  -3   9  13      360.08      359.41     23.47 o
  -2   9  13      204.62      205.66     20.86 o
  -1   9  13      153.34      124.00     17.89 o
   0   9  13       57.52       54.34     10.48 o
   1   9  13      146.69      142.03     18.67 o
   2   9  13      206.23      171.71     18.52 o
   3   9  13      356.70      351.19     32.95 o
   4   9  13     1467.15     1664.43     86.68 o
   5   9  13      262.57      306.06     30.11 o
   6   9  13      798.37      732.65     47.24 o
   7   9  13       50.16       63.89     13.40 o
   8   9  13      110.36      120.45     19.67 o
   9   9  13       59.09       64.10     17.55 o
  10   9  13       28.55       38.89     13.81 o
  11   9  13      145.87      173.99     20.41 o
 -10  10  13       74.76       82.66     17.81 o
  -9  10  13      173.14      117.27     31.74 o
  -8  10  13      318.59      346.43     57.32 o
  -7  10  13       11.49       16.35      7.16 o
  -6  10  13      901.52      845.79     62.64 o
  -5  10  13      476.11      427.09     33.91 o
  -4  10  13     1132.92     1205.22     40.50 o
  -3  10  13      845.64      849.39     22.30 o
  -2  10  13       51.40       36.80     13.66 o
  -1  10  13      269.09      322.41     24.08 o
   0  10  13      411.80      372.44     31.47 o
   1  10  13      259.30      258.32     37.91 o
   2  10  13       54.65       48.14     17.63 o
   3  10  13      831.50      794.04     51.82 o
   4  10  13     1136.96     1214.81     56.37 o
   5  10  13      480.90      521.65     42.46 o
   6  10  13      892.30      882.94     58.87 o
   7  10  13       12.39       24.75     12.71 o
   8  10  13      325.01      407.81     33.70 o
   9  10  13      168.07      211.12     33.59 o
  10  10  13       74.40       83.37     13.43 o
  -9  11  13      127.37      110.10     29.35 o
  -8  11  13        8.05       20.50     12.19 o
  -7  11  13       10.43       25.70     13.15 o
  -6  11  13       86.95      109.56     28.55 o
  -5  11  13      316.51      286.03     25.48 o
  -4  11  13       48.94       50.94      9.14 o
  -3  11  13       52.05       50.94      7.70 o
  -2  11  13      112.86      110.61     13.81 o
  -1  11  13      470.49      489.75     43.63 o
   0  11  13      155.92      180.79     18.94 o
   1  11  13      470.28      521.48     45.78 o
   2  11  13      108.57       85.45     11.97 o
   3  11  13       49.22       51.97     11.56 o
   4  11  13       51.44       55.05     32.27 o
   5  11  13      317.37      374.29     27.47 o
   6  11  13       88.42      116.02     17.63 o
   7  11  13       10.13       11.27     12.47 o
   8  11  13        7.21       24.50      7.76 o
   9  11  13      125.56      128.73     18.58 o
  -8  12  13      172.12      128.51     38.73 o
  -7  12  13      121.79      136.34     38.55 o
  -6  12  13       72.15       27.32      8.91 o
  -5  12  13       16.16       21.79      8.03 o
  -4  12  13        3.26        6.71      3.84 o
  -3  12  13       33.35       19.69      9.46 o
  -2  12  13      301.13      351.47     40.23 o
  -1  12  13       66.56       42.06     10.55 o
   0  12  13       30.67       26.05     10.66 o
   1  12  13       68.23       79.56     32.02 o
   2  12  13      305.99      365.63     29.51 o
   3  12  13       32.45       21.55     13.54 o
   4  12  13        3.51       -3.47      7.09 o
   5  12  13       17.12       29.87     11.30 o
   6  12  13       73.52       65.16     13.69 o
   7  12  13      124.45      164.74     26.52 o
   8  12  13      169.74      167.11     20.69 o
  -7  13  13       43.26       17.99     11.18 o
  -6  13  13       86.77       97.55     24.92 o
  -5  13  13       33.46       51.16     19.43 o
  -4  13  13       54.48       37.76      9.29 o
  -3  13  13       59.75       42.76      8.50 o
  -2  13  13      113.73      104.53     19.70 o
  -1  13  13       68.83       41.63     12.60 o
   0  13  13      832.61      986.82     32.33 o
   1  13  13       66.26       65.51     12.23 o
   2  13  13      114.08       94.67     14.55 o
   3  13  13       58.13       75.80     15.92 o
   4  13  13       54.82       54.98     12.03 o
   5  13  13       32.40       59.21     13.19 o
   6  13  13       85.11       87.46     28.43 o
   7  13  13       44.26       40.35     12.47 o
  -5  14  13       15.58       43.15     19.43 o
  -4  14  13       52.82       75.85     21.04 o
  -3  14  13       17.84       36.82     21.94 o
  -2  14  13       41.11       48.13     14.42 o
  -1  14  13       36.28       26.14      7.02 o
   0  14  13       62.31       58.52     15.88 o
   1  14  13       34.11       35.79     10.45 o
   2  14  13       39.51       36.30     12.51 o
   3  14  13       18.93       11.83     10.95 o
   4  14  13       53.12       73.86     13.12 o
   5  14  13       15.61       51.21     16.97 o
  -3  15  13        4.59       33.41     19.90 o
  -2  15  13       50.37       57.02     21.22 o
  -1  15  13       12.77       17.73      9.24 o
   0  15  13       21.73       23.43      7.46 o
   1  15  13       11.95       37.63      9.82 o
   2  15  13       51.82       44.84     11.27 o
   3  15  13        4.35        6.79     14.21 o
   1   0  14     4140.53     3901.65     73.30 o
   2   0  14        6.73       17.02      5.98 o
   3   0  14      189.91      214.05     24.44 o
   4   0  14     1897.04     2073.95     45.39 o
   5   0  14     1320.65     1206.78    136.52 o
   6   0  14     1226.23     1232.66     77.40 o
   7   0  14       31.98       35.95     52.51 o
   8   0  14      262.85      237.76     24.16 o
   9   0  14       11.54       27.66      9.07 o
  10   0  14     1095.93     1325.62     77.48 o
  11   0  14      511.55      485.49     45.27 o
  12   0  14       36.28       55.15     12.96 o
  13   0  14        4.53       11.40     22.70 o
 -13   1  14       11.74       45.23     11.69 o
 -12   1  14       45.34       23.49      9.20 o
 -11   1  14      137.32      213.18     39.57 o
 -10   1  14      390.97      383.60     30.37 o
  -9   1  14      164.71      169.89     28.79 o
  -8   1  14      140.85      166.56     32.61 o
  -7   1  14      820.49      990.74    152.66 o
  -6   1  14     1668.02     1953.17    223.30 o
  -5   1  14       14.94       13.35      7.72 o
  -4   1  14       54.42       50.43     14.67 o
  -3   1  14      899.56      801.58     62.47 o
  -2   1  14      203.46      151.77     15.65 o
  -1   1  14     3085.63     3379.33    122.46 o
   0   1  14     2771.22     3533.18    106.39 o
   1   1  14     3134.43     3506.88    157.75 o
   2   1  14      206.52      109.97     14.83 o
   3   1  14      873.65      875.91     57.96 o
   4   1  14       53.25       72.02     14.82 o
   5   1  14       14.67        5.60      6.92 o
   6   1  14     1668.14     1558.71    138.58 o
   7   1  14      828.28      883.35     51.90 o
   8   1  14      141.37      118.98     18.00 o
   9   1  14      167.57      161.56     26.43 o
  10   1  14      389.92      370.69     32.90 o
  11   1  14      139.69      143.93     29.44 o
  12   1  14       45.03        4.80     15.11 o
  13   1  14       11.20       39.98     17.20 o
 -13   2  14       40.46       29.42      9.87 o
 -12   2  14      309.70      319.87     35.40 o
 -11   2  14      102.74      110.77     26.93 o
 -10   2  14       92.62      125.43     28.47 o
  -9   2  14       28.65       33.53      9.51 o
  -8   2  14      256.06      339.84     92.94 o
  -7   2  14      510.24      569.16     53.02 o
  -6   2  14      400.26      341.77     59.53 o
  -5   2  14       29.82       16.62      5.66 o
  -4   2  14      102.22       89.05     20.98 o
  -3   2  14     1028.31     1095.98     63.88 o
  -2   2  14      309.01      299.00     28.20 o
  -1   2  14     4205.56     4098.49     55.88 o
   0   2  14     1513.09     1582.17     65.51 o
   1   2  14     4197.35     4337.53    176.18 o
   2   2  14      292.54      215.40     19.51 o
   3   2  14     1033.05     1039.58    109.17 o
   4   2  14      100.62       95.21     12.51 o
   5   2  14       30.90       43.68      8.76 o
   6   2  14      400.07      409.72     35.10 o
   7   2  14      510.46      591.94     35.01 o
   8   2  14      262.99      235.83     33.17 o
   9   2  14       28.72       34.05     11.47 o
  10   2  14       99.12       82.49     18.98 o
  11   2  14      100.69      127.64     36.07 o
  12   2  14      306.52      350.67     35.27 o
  13   2  14       40.45       71.86     20.10 o
 -13   3  14       51.15       64.09     13.35 o
 -12   3  14       92.15      104.80     16.80 o
 -11   3  14      628.93      659.21     83.37 o
 -10   3  14      537.50      582.90     43.80 o
  -9   3  14      285.36      306.25     30.34 o
  -8   3  14      972.91     1127.40     95.57 o
  -7   3  14      295.62      281.92     25.63 o
  -6   3  14      637.52      596.06     50.56 o
  -5   3  14     1773.12     1729.11     61.06 o
  -4   3  14      305.34      250.78     35.03 o
  -3   3  14     1550.06     1512.63     55.39 o
  -2   3  14      696.50      656.21     28.14 o
  -1   3  14     6736.63     6456.77     81.01 o
   0   3  14     2761.84     2818.75    286.81 o
   1   3  14     6710.21     6504.06    271.51 o
   2   3  14      687.11      747.02     87.80 o
   3   3  14     1581.55     1501.88     69.83 o
   4   3  14      298.31      259.62     23.88 o
   5   3  14     1781.66     1765.95     72.89 o
   6   3  14      630.87      606.33     42.10 o
   7   3  14      287.93      300.64     23.74 o
   8   3  14      980.39     1031.11     52.84 o
   9   3  14      296.42      323.16     45.66 o
  10   3  14      540.01      586.04     46.97 o
  11   3  14      620.28      746.04     48.77 o
  12   3  14       90.36       98.58     15.57 o
  13   3  14       53.10       62.17     13.61 o
 -12   4  14      149.53      177.11     30.36 o
 -11   4  14      108.14       99.60     18.59 o
 -10   4  14      199.10      190.58     29.71 o
  -9   4  14      185.79      128.93     34.61 o
  -8   4  14      218.93      233.50     37.01 o
  -7   4  14      114.41       90.05     15.90 o
  -6   4  14       32.53       31.78     19.10 o
  -5   4  14      228.79      303.65     32.87 o
  -4   4  14     1078.13     1012.54     44.66 o
  -3   4  14       48.06       51.03      9.06 o
  -2   4  14      852.13      824.70     51.38 o
  -1   4  14     1584.26     1665.96    123.82 o
   0   4  14      408.99      375.37     46.62 o
   1   4  14     1584.10     1515.29     72.29 o
   2   4  14      881.37      894.76     56.20 o
   3   4  14       48.65       93.12     16.73 o
   4   4  14     1063.05     1174.94     68.50 o
   5   4  14      233.35      289.91     26.44 o
   6   4  14       33.74       36.85     17.98 o
   7   4  14      112.78       95.37     13.86 o
   8   4  14      213.88      273.92     17.68 o
   9   4  14      187.49      173.53     17.96 o
  10   4  14      202.27      179.71     20.45 o
  11   4  14      109.68      108.06     18.77 o
  12   4  14      152.74      170.81     21.87 o
 -12   5  14       44.07       26.16     14.49 o
 -11   5  14       16.91       18.43      8.29 o
 -10   5  14       43.91       53.11     14.57 o
  -9   5  14       19.09       18.24      9.07 o
  -8   5  14       68.25       46.50     11.74 o
  -7   5  14      260.67      250.20     30.21 o
  -6   5  14      227.07      188.99     26.89 o
  -5   5  14       47.64       46.49     11.57 o
  -4   5  14     2140.15     2193.68     60.01 o
  -3   5  14      215.15      249.46     25.36 o
  -2   5  14      370.60      388.60     33.38 o
  -1   5  14      587.27      597.48     45.84 o
   0   5  14      395.13      397.05     35.63 o
   1   5  14      563.54      531.38     62.88 o
   2   5  14      377.78      397.59     40.10 o
   3   5  14      223.80      281.88     30.38 o
   4   5  14     2164.65     2238.97     71.34 o
   5   5  14       47.10       45.72     16.69 o
   6   5  14      220.93      252.26     28.68 o
   7   5  14      254.00      263.52     26.12 o
   8   5  14       65.77       60.48     12.77 o
   9   5  14       18.47       25.61      7.85 o
  10   5  14       45.49       39.66     22.04 o
  11   5  14       14.13       28.27     25.85 o
  12   5  14       45.31       30.88     18.50 o
 -12   6  14      124.25       98.38     26.30 o
 -11   6  14       52.56       23.26      8.42 o
 -10   6  14      242.15      231.18     21.09 o
  -9   6  14       25.63       20.55     18.65 o
  -8   6  14        7.58       14.80      8.17 o
  -7   6  14      285.40      281.21     22.44 o
  -6   6  14      192.80      183.06     16.43 o
  -5   6  14       55.69       56.95     10.67 o
  -4   6  14     1553.54     1703.88     69.10 o
  -3   6  14      941.13     1023.32     52.85 o
  -2   6  14      780.16      776.70     48.95 o
  -1   6  14      204.74      204.69     31.26 o
   0   6  14      159.59      153.00     23.19 o
   1   6  14      198.43      181.62     61.03 o
   2   6  14      774.97      765.12     84.40 o
   3   6  14      940.75      963.21     67.81 o
   4   6  14     1536.97     1615.81     54.96 o
   5   6  14       51.33       60.05     14.22 o
   6   6  14      195.96      224.09     22.19 o
   7   6  14      281.37      299.70     24.78 o
   8   6  14        8.95       17.46      8.76 o
   9   6  14       27.01       24.09     19.89 o
  10   6  14      244.72      223.62     41.87 o
  11   6  14       52.57       64.02     20.16 o
  12   6  14      120.28      148.16     30.60 o
 -11   7  14        7.89        8.55      4.49 o
 -10   7  14        5.70       11.98      5.22 o
  -9   7  14      170.45      128.05     16.03 o
  -8   7  14      637.17      574.64     40.74 o
  -7   7  14      743.40      688.23     42.12 o
  -6   7  14      624.72      640.19     32.63 o
  -5   7  14      510.74      538.65     37.46 o
  -4   7  14      400.17      437.68     32.74 o
  -3   7  14      135.61      152.61     19.53 o
  -2   7  14      911.99      942.75     41.50 o
  -1   7  14      502.10      593.39     62.86 o
   0   7  14     2306.29     2308.67     70.58 o
   1   7  14      516.42      574.68     58.26 o
   2   7  14      922.59      968.33     58.49 o
   3   7  14      134.82      193.03     22.63 o
   4   7  14      410.36      515.01     32.95 o
   5   7  14      507.62      509.20     51.11 o
   6   7  14      616.40      633.25     49.55 o
   7   7  14      736.65      847.80     61.79 o
   8   7  14      637.46      708.53     79.29 o
   9   7  14      173.49      140.37     30.73 o
  10   7  14        6.26        9.10     12.98 o
  11   7  14        7.87       22.60     19.81 o
 -10   8  14       15.05        6.04      3.59 o
  -9   8  14       44.89       14.26      9.56 o
  -8   8  14      170.85      110.42     16.51 o
  -7   8  14       75.49       50.68     11.02 o
  -6   8  14       21.16       23.06      7.52 o
  -5   8  14      323.73      294.46     23.89 o
  -4   8  14      142.74      173.39     17.67 o
  -3   8  14     1548.30     1615.74     86.86 o
  -2   8  14      275.06      312.75     39.66 o
  -1   8  14      567.40      531.48     49.10 o
   0   8  14      265.67      308.46     30.07 o
   1   8  14      566.52      580.84     50.14 o
   2   8  14      273.45      260.95     22.27 o
   3   8  14     1532.76     1595.23     90.18 o
   4   8  14      142.68      159.91     17.06 o
   5   8  14      330.52      303.57     23.00 o
   6   8  14       21.07       14.76      7.28 o
   7   8  14       79.61       52.40     11.60 o
   8   8  14      170.25      172.83     22.98 o
   9   8  14       43.51       33.41     12.89 o
  10   8  14       13.39       22.06      9.46 o
  11   8  14       75.70       74.17     18.21 o
 -10   9  14       84.61       52.18     20.38 o
  -9   9  14      111.18       86.24     16.18 o
  -8   9  14      148.19      113.88     18.42 o
  -7   9  14       66.18       54.47     10.82 o
  -6   9  14      168.26      167.22     25.34 o
  -5   9  14      483.85      423.87     47.40 o
  -4   9  14     1084.12     1116.93     25.72 o
  -3   9  14       98.47       97.36     12.94 o
  -2   9  14      116.63      116.09     17.16 o
  -1   9  14      637.34      668.61     44.70 o
   0   9  14      192.13      182.29     17.05 o
   1   9  14      645.73      637.99     50.68 o
   2   9  14      119.96      108.93     17.75 o
   3   9  14       98.85       95.19     14.92 o
   4   9  14     1063.38     1083.08     46.43 o
   5   9  14      486.66      536.09     39.64 o
   6   9  14      172.17      192.28     22.57 o
   7   9  14       66.54       71.11     13.91 o
   8   9  14      145.28      150.32     19.96 o
   9   9  14      113.56      147.11     22.11 o
  10   9  14       85.84       87.00     16.77 o
 -10  10  14       34.23       20.14     11.18 o
  -9  10  14      125.12      124.32     32.22 o
  -8  10  14       96.92       98.78     18.25 o
  -7  10  14       34.81       32.05     15.36 o
  -6  10  14       37.70       28.89      9.66 o
  -5  10  14       24.28       30.05      5.91 o
  -4  10  14      153.67      187.29     17.39 o
  -3  10  14      139.89      105.18     11.80 o
  -2  10  14      236.88      244.13     22.07 o
  -1  10  14       96.49       89.47     14.25 o
   0  10  14        0.11        8.79     12.44 o
   1  10  14       98.07       84.81     15.51 o
   2  10  14      237.91      267.40     25.64 o
   3  10  14      137.73      137.11     17.89 o
   4  10  14      150.82      184.11     20.16 o
   5  10  14       26.07       37.84      9.07 o
   6  10  14       38.45       66.92     13.59 o
   7  10  14       36.96       39.76     23.28 o
   8  10  14       95.55      108.02     15.56 o
   9  10  14      126.60      143.78     35.26 o
  10  10  14       34.23       47.88     15.41 o
  -9  11  14       54.09       32.63     13.63 o
  -8  11  14       18.35       25.88      9.98 o
  -7  11  14       70.19       30.18     13.03 o
  -6  11  14       30.55       23.85     12.64 o
  -5  11  14      277.92      237.36     19.50 o
  -4  11  14      128.04      113.41     16.32 o
  -3  11  14      151.08      118.04     18.69 o
  -2  11  14      268.30      298.75     31.81 o
  -1  11  14      643.27      663.43     38.50 o
   0  11  14       52.71       28.91     12.06 o
   1  11  14      648.03      697.40     46.79 o
   2  11  14      265.26      255.15     23.83 o
   3  11  14      149.38      146.59     21.82 o
   4  11  14      133.52      137.02     20.83 o
   5  11  14      278.04      301.74     26.27 o
   6  11  14       28.74       23.20     11.29 o
   7  11  14       72.04      123.42     19.63 o
   8  11  14       17.08       41.96     17.08 o
   9  11  14       52.48       30.58     10.71 o
  -8  12  14       10.02       12.67     12.43 o
  -7  12  14       22.94       20.86     13.81 o
  -6  12  14       88.50       83.14     23.91 o
  -5  12  14      833.77      702.72     44.67 o
  -4  12  14      171.46      149.43     18.01 o
  -3  12  14       72.49       67.93     19.14 o
  -2  12  14       15.90       29.30     11.66 o
  -1  12  14      103.37      132.53     24.83 o
   0  12  14       12.35       19.56      5.31 o
   1  12  14      101.74       88.74     15.90 o
   2  12  14       16.36       27.66     12.82 o
   3  12  14       73.55      127.55     18.55 o
   4  12  14      170.86      184.80     27.74 o
   5  12  14      838.13      909.90     59.76 o
   6  12  14       88.76       75.06     17.47 o
   7  12  14       24.79       23.99      9.95 o
   8  12  14       10.67       24.48      9.37 o
  -6  13  14       43.49       54.93     27.32 o
  -5  13  14       17.47       49.43     21.52 o
  -4  13  14       15.17       26.95     11.48 o
  -3  13  14       27.23       16.70     10.55 o
  -2  13  14      374.68      338.00     47.95 o
  -1  13  14        0.46       12.87      8.27 o
   0  13  14      538.84      509.00     35.25 o
   1  13  14        0.67       29.49      8.68 o
   2  13  14      371.47      405.04     47.05 o
   3  13  14       27.85       42.54     10.10 o
   4  13  14       17.28       29.58     11.98 o
   5  13  14       16.93       31.62      8.91 o
   6  13  14       42.19       57.41     14.34 o
  -5  14  14      100.59       49.55     21.52 o
  -4  14  14      136.18       93.72     30.66 o
  -3  14  14      243.76      213.92     36.40 o
  -2  14  14        6.43       10.18      5.18 o
  -1  14  14       76.34       96.07     13.08 o
   0  14  14      261.72      247.84     28.10 o
   1  14  14       74.73       76.03     15.55 o
   2  14  14        5.94       20.19      8.52 o
   3  14  14      243.11      242.19     26.39 o
   4  14  14      137.93      149.47     19.54 o
   5  14  14      102.82      143.99     19.52 o
  -1  15  14       93.29       89.70     20.13 o
   0  15  14        7.93       14.28      7.63 o
   1  15  14       92.19       73.86     16.40 o
   1   0  15     2044.44     2050.78    121.93 o
   2   0  15      302.30      306.73     37.08 o
   3   0  15       47.96        8.83     25.22 o
   4   0  15     1402.67     1414.63     80.21 o
   5   0  15       61.86       78.26     17.18 o
   6   0  15        0.66       21.29     13.07 o
   7   0  15       13.99       28.79     13.61 o
   8   0  15      178.69      121.31     24.89 o
   9   0  15      222.32      219.88     25.58 o
  10   0  15      158.58      173.04     21.91 o
  11   0  15      132.92      130.27     18.41 o
  12   0  15      150.24      223.95     21.78 o
  13   0  15        0.42       12.98      9.30 o
 -13   1  15       85.28       70.84     13.73 o
 -12   1  15        4.45       28.05     16.97 o
 -11   1  15       75.27       67.20     30.78 o
 -10   1  15      151.14      124.68     29.83 o
  -9   1  15      369.09      426.09     37.41 o
  -8   1  15      372.91      423.52    101.25 o
  -7   1  15      472.45      480.97     48.71 o
  -6   1  15     1208.38     1370.56    263.20 o
  -5   1  15     3814.42     4499.54   1264.91 o
  -4   1  15      285.67      279.59     33.42 o
  -3   1  15      225.68      193.34     30.99 o
  -2   1  15     1202.51     1255.66     48.40 o
  -1   1  15      665.11      855.25     39.02 o
   0   1  15     5654.02     5595.83     94.96 o
   1   1  15      675.67      708.69     86.07 o
   2   1  15     1205.45     1150.59     90.17 o
   3   1  15      210.05      151.98     21.91 o
   4   1  15      281.61      298.45     33.39 o
   5   1  15     3804.63     4114.79   1162.05 o
   6   1  15     1210.56     1304.36     97.30 o
   7   1  15      481.21      492.14     56.48 o
   8   1  15      373.26      435.83     42.09 o
   9   1  15      365.01      451.77     36.80 o
  10   1  15      151.05      150.63     23.17 o
  11   1  15       75.12       53.33     10.16 o
  12   1  15        4.33        9.69      8.95 o
  13   1  15       84.53       69.89     18.97 o
 -13   2  15       42.43       22.93     14.45 o
 -12   2  15       10.38       31.68     18.53 o
 -11   2  15       31.47       29.04      8.78 o
 -10   2  15       98.71       98.30     18.89 o
  -9   2  15      425.76      535.99     58.60 o
  -8   2  15      217.30      175.91     28.00 o
  -7   2  15       39.94       71.26     17.23 o
  -6   2  15      402.20      506.86     50.98 o
  -5   2  15      392.60      412.61     41.69 o
  -4   2  15       20.65       48.20     13.44 o
  -3   2  15      179.20      177.99     29.34 o
  -2   2  15      514.11      499.98     40.75 o
  -1   2  15      174.04      217.85     22.10 o
   0   2  15      480.52      542.64     64.58 o
   1   2  15      177.12      160.50     17.09 o
   2   2  15      501.19      468.31     32.28 o
   3   2  15      181.83      156.41     32.55 o
   4   2  15       25.94       13.44     15.59 o
   5   2  15      391.78      399.89     35.17 o
   6   2  15      404.38      468.67     31.80 o
   7   2  15       41.44       36.44     10.28 o
   8   2  15      212.53      205.86     24.14 o
   9   2  15      426.05      533.49     39.45 o
  10   2  15      100.54      120.62     21.39 o
  11   2  15       32.50       42.02      8.75 o
  12   2  15       10.01       35.54     10.98 o
  13   2  15       42.20       13.80      9.69 o
 -12   3  15       33.40       64.78     12.47 o
 -11   3  15        9.47       21.70     11.45 o
 -10   3  15       86.25      104.28     19.67 o
  -9   3  15      115.91      139.18     27.41 o
  -8   3  15      151.20      176.15     36.82 o
  -7   3  15      226.37      188.34     27.49 o
  -6   3  15      998.07      927.00     57.92 o
  -5   3  15       17.52       15.03     12.64 o
  -4   3  15     1188.17     1297.84     66.86 o
  -3   3  15      496.32      458.07     30.72 o
  -2   3  15      341.30      297.70     27.53 o
  -1   3  15     1013.95     1021.15     45.64 o
   0   3  15      213.33      127.05     42.14 o
   1   3  15     1014.59     1026.64     41.81 o
   2   3  15      344.46      333.75     36.04 o
   3   3  15      509.00      559.07     59.33 o
   4   3  15     1179.38     1167.22     43.26 o
   5   3  15       16.31       15.27      9.30 o
   6   3  15      999.83     1047.43     50.65 o
   7   3  15      236.82      272.38     27.10 o
   8   3  15      150.00      167.50     19.28 o
   9   3  15      111.14      115.17     16.77 o
  10   3  15       88.48       85.60     19.65 o
  11   3  15        9.64       25.53      7.79 o
  12   3  15       32.18       45.00     10.77 o
 -12   4  15       60.06       44.96     11.58 o
 -11   4  15      107.48       97.05     19.70 o
 -10   4  15       78.52       60.20     19.25 o
  -9   4  15       25.98       15.60     11.66 o
  -8   4  15      368.87      305.60     29.99 o
  -7   4  15      282.23      244.32     37.84 o
  -6   4  15     2193.55     2325.62     78.14 o
  -5   4  15      441.68      403.58     35.94 o
  -4   4  15      438.97      430.90     38.34 o
  -3   4  15      122.69      112.90     13.86 o
  -2   4  15       71.91       55.59     10.83 o
  -1   4  15      311.64      282.53     25.70 o
   0   4  15       16.97       20.46      7.82 o
   1   4  15      319.11      296.14     34.08 o
   2   4  15       74.27       66.88     13.80 o
   3   4  15      123.21      154.48     19.83 o
   4   4  15      455.70      464.02     46.23 o
   5   4  15      440.31      466.25     83.11 o
   6   4  15     2151.97     2357.43     59.59 o
   7   4  15      280.75      308.94     22.75 o
   8   4  15      381.27      406.96     28.93 o
   9   4  15       26.36       24.44      9.45 o
  10   4  15       78.27       36.84     11.13 o
  11   4  15      109.82      112.19     17.48 o
  12   4  15       59.47       43.45     14.38 o
 -12   5  15       41.71       41.62     14.10 o
 -11   5  15       29.75       59.76     34.07 o
 -10   5  15       78.79       81.24     14.39 o
  -9   5  15       81.62       60.26     30.18 o
  -8   5  15      416.18      373.80     39.09 o
  -7   5  15      661.45      668.33     40.98 o
  -6   5  15      299.19      222.92     30.42 o
  -5   5  15     1427.81     1450.35     66.36 o
  -4   5  15      366.80      347.56     32.77 o
  -3   5  15      282.50      257.71     25.87 o
  -2   5  15      104.73      112.99     22.15 o
  -1   5  15       45.12       32.17     18.05 o
   0   5  15      152.31      177.25     30.90 o
   1   5  15       45.28       31.17      8.81 o
   2   5  15      107.48      151.72     21.22 o
   3   5  15      290.09      235.28     30.93 o
   4   5  15      369.07      433.74     36.96 o
   5   5  15     1441.61     1352.47     92.54 o
   6   5  15      298.48      326.17     22.55 o
   7   5  15      661.87      723.44     27.73 o
   8   5  15      410.11      496.69     39.42 o
   9   5  15       84.68       99.45     18.20 o
  10   5  15       77.39       85.65     13.04 o
  11   5  15       29.75       19.36     11.33 o
  12   5  15       40.10       58.97     28.87 o
 -12   6  15       28.68       26.34     10.50 o
 -11   6  15       20.70       38.45     11.50 o
 -10   6  15       44.58       35.46     11.45 o
  -9   6  15      104.27       55.13     18.83 o
  -8   6  15       76.77       55.63     10.48 o
  -7   6  15      696.26      659.38     33.82 o
  -6   6  15      379.81      378.64     27.98 o
  -5   6  15      100.67       68.28     14.98 o
  -4   6  15     1832.91     1969.45     53.81 o
  -3   6  15      689.08      731.73     42.23 o
  -2   6  15       26.48       37.36      9.19 o
  -1   6  15       10.23       21.45     14.14 o
   0   6  15      489.66      499.03     48.40 o
   1   6  15        8.98        6.62      5.27 o
   2   6  15       24.17       42.93     14.68 o
   3   6  15      681.27      732.18     57.89 o
   4   6  15     1835.23     1784.64     69.47 o
   5   6  15      101.85       80.75     13.48 o
   6   6  15      370.64      407.79     30.27 o
   7   6  15      699.31      780.10     47.05 o
   8   6  15       81.41       91.83     11.27 o
   9   6  15      107.95      115.94     23.54 o
  10   6  15       43.33       39.10     14.34 o
  11   6  15       21.90       23.91      8.52 o
  12   6  15       28.92       18.80      7.46 o
 -11   7  15       17.72       11.91      7.44 o
 -10   7  15       72.57       43.41      8.91 o
  -9   7  15      115.05       78.67     12.63 o
  -8   7  15       72.44       44.74      9.96 o
  -7   7  15      515.83      400.80     34.99 o
  -6   7  15      149.12      117.01     16.95 o
  -5   7  15     1340.54     1313.59     69.98 o
  -4   7  15      216.41      242.49     23.41 o
  -3   7  15      399.02      452.00     34.06 o
  -2   7  15      112.92      118.76     16.12 o
  -1   7  15       62.98       69.81     28.30 o
   0   7  15     1083.21     1020.26     43.62 o
   1   7  15       65.44       84.96     16.96 o
   2   7  15      106.54      119.82     21.05 o
   3   7  15      384.30      373.36     33.29 o
   4   7  15      212.69      187.09     26.53 o
   5   7  15     1333.34     1344.05     83.68 o
   6   7  15      148.69      181.28     25.93 o
   7   7  15      517.67      525.35     67.15 o
   8   7  15       72.21       94.22     21.82 o
   9   7  15      113.01      125.43     24.35 o
  10   7  15       69.34       87.88     17.66 o
  11   7  15       17.57       25.12      9.59 o
 -10   8  15       17.95       17.42      6.41 o
  -9   8  15      251.30      207.87     23.20 o
  -8   8  15       73.24       71.27     10.58 o
  -7   8  15      184.28      158.72     21.11 o
  -6   8  15      565.56      568.31     57.10 o
  -5   8  15       50.62       39.99      9.21 o
  -4   8  15      216.73      223.09     21.86 o
  -3   8  15       80.82       95.37     12.89 o
  -2   8  15      271.55      251.31     24.62 o
  -1   8  15     1122.02     1228.99     90.20 o
   0   8  15      190.29      232.27     31.93 o
   1   8  15     1128.30     1146.62     86.15 o
   2   8  15      279.05      280.98     23.72 o
   3   8  15       80.24       83.12     12.47 o
   4   8  15      213.72      214.12     20.20 o
   5   8  15       50.97       47.36     11.12 o
   6   8  15      575.22      681.78     43.21 o
   7   8  15      188.33      159.09     25.57 o
   8   8  15       73.13      103.85     15.87 o
   9   8  15      252.50      311.74     47.85 o
  10   8  15       18.47       46.84     11.33 o
  11   8  15      162.51      193.17     25.23 o
 -10   9  15      112.02       94.38     18.71 o
  -9   9  15       69.48       65.42     14.16 o
  -8   9  15      153.71      138.23     22.00 o
  -7   9  15       19.46       22.17      6.02 o
  -6   9  15       13.33       17.79     10.36 o
  -5   9  15      400.48      344.16     29.97 o
  -4   9  15      338.12      301.49     26.66 o
  -3   9  15       27.49       20.67     10.45 o
  -2   9  15      327.87      282.55     23.01 o
  -1   9  15       58.85       48.15     10.37 o
   0   9  15       25.17       17.64      8.07 o
   1   9  15       57.81       27.30     18.68 o
   2   9  15      330.81      335.51     26.52 o
   3   9  15       26.75       24.03     10.83 o
   4   9  15      332.61      376.41     26.05 o
   5   9  15      397.21      358.53     30.53 o
   6   9  15       13.25       30.93     14.74 o
   7   9  15       22.14       41.35     16.30 o
   8   9  15      151.86      194.29     26.48 o
   9   9  15       67.73       63.48     16.27 o
  10   9  15      114.38      157.88     18.80 o
  -9  10  15      236.80      167.06     41.84 o
  -8  10  15      133.31      151.23     32.66 o
  -7  10  15       92.98       59.86     27.55 o
  -6  10  15       84.50       59.78     10.11 o
  -5  10  15      879.24     1030.78     35.97 o
  -4  10  15      133.02      115.90     14.73 o
  -3  10  15      175.10      195.79     17.42 o
  -2  10  15      274.17      291.20     29.44 o
  -1  10  15      310.22      314.92     33.03 o
   0  10  15      273.14      266.18     23.89 o
   1  10  15      311.41      328.41     27.46 o
   2  10  15      278.78      316.48     51.65 o
   3  10  15      174.33      167.38     26.79 o
   4  10  15      128.91      120.45     21.95 o
   5  10  15      879.27      995.71     63.80 o
   6  10  15       81.69       97.83     15.35 o
   7  10  15       94.21       60.44     11.47 o
   8  10  15      136.43      183.25     20.06 o
   9  10  15      233.47      259.72     30.85 o
  -8  11  15        4.80       22.53     14.29 o
  -7  11  15       11.65        8.73     14.08 o
  -6  11  15       26.65        7.12      6.96 o
  -5  11  15      170.47      154.28     16.07 o
  -4  11  15       86.13       84.62     11.94 o
  -3  11  15       42.83       39.51      8.99 o
  -2  11  15      476.64      480.46     54.71 o
  -1  11  15       72.13       65.00     13.84 o
   0  11  15       12.57       35.17      9.03 o
   1  11  15       72.16       80.81     15.01 o
   2  11  15      471.73      532.52     48.96 o
   3  11  15       43.41       16.75      6.21 o
   4  11  15       88.53       98.94     16.28 o
   5  11  15      171.14      194.66     27.98 o
   6  11  15       27.00       29.18      9.36 o
   7  11  15       10.52       42.83     11.38 o
   8  11  15        4.60       16.91      8.81 o
  -7  12  15        1.97       26.78     13.93 o
  -6  12  15        2.22       14.17     11.72 o
  -5  12  15      190.90      131.42     19.52 o
  -4  12  15      207.62      166.89     17.58 o
  -3  12  15      250.98      225.09     18.17 o
  -2  12  15      252.94      221.43     19.44 o
  -1  12  15       52.14       45.46     10.18 o
   0  12  15      566.21      694.08     43.59 o
   1  12  15       47.94       51.89     12.37 o
   2  12  15      254.55      237.23     24.82 o
   3  12  15      256.78      256.77     22.95 o
   4  12  15      206.28      207.16     20.85 o
   5  12  15      189.51      169.25     18.20 o
   6  12  15        2.57       14.11     17.09 o
   7  12  15        1.74       19.94     16.93 o
  -6  13  15        1.10       12.43     14.88 o
  -5  13  15      141.25      113.39     31.74 o
  -4  13  15       19.42       12.59      7.26 o
  -3  13  15       79.94       76.40     10.91 o
  -2  13  15       79.59       64.80     10.14 o
  -1  13  15        9.89       16.61     11.13 o
   0  13  15      163.85      144.59     31.23 o
   1  13  15       10.15       25.38      6.94 o
   2  13  15       75.55       55.64     11.58 o
   3  13  15       82.11       61.25     15.51 o
   4  13  15       19.64       15.21      8.46 o
   5  13  15      141.62      133.97     18.77 o
   6  13  15        1.04        5.16      6.63 o
  -4  14  15        8.60        5.86      8.01 o
  -3  14  15      105.95       80.49     19.96 o
  -2  14  15       26.19       14.25      7.51 o
  -1  14  15       12.20       28.36     10.04 o
   0  14  15        2.52       14.07     14.63 o
   1  14  15       10.43       39.17     10.45 o
   2  14  15       25.58       43.39     14.12 o
   3  14  15      106.50      102.36     23.14 o
   4  14  15        8.03       25.87      9.93 o
   0   0  16    10225.05    10917.55    200.43 o
   1   0  16       63.23       30.23      6.87 o
   2   0  16     3925.63     3935.84    231.52 o
   3   0  16      219.63      180.28     34.82 o
   4   0  16      515.69      444.53     57.41 o
   5   0  16      211.17      201.60     28.74 o
   6   0  16       97.94      130.90     23.03 o
   7   0  16      380.02      462.16     75.76 o
   8   0  16      931.35      999.39    182.93 o
   9   0  16      706.47      711.36     53.15 o
  10   0  16      998.14     1068.16     98.22 o
  11   0  16       10.75       20.49      8.02 o
  12   0  16      559.14      614.27     66.84 o
 -12   1  16       60.12       79.42     13.49 o
 -11   1  16      387.63      415.54     33.50 o
 -10   1  16       58.60       55.96     15.51 o
  -9   1  16      837.75      986.91     55.12 o
  -8   1  16      170.33      178.84     51.07 o
  -7   1  16      841.13      945.65     90.76 o
  -6   1  16      379.69      406.72     47.96 o
  -5   1  16      172.81      150.24     48.41 o
  -4   1  16     1081.60     1136.15     98.95 o
  -3   1  16      426.86      432.37     36.54 o
  -2   1  16      149.21      123.61     16.50 o
  -1   1  16     1802.68     1864.23     62.75 o
   0   1  16     1829.35     1593.48     57.44 o
   1   1  16     1843.36     1933.79     62.28 o
   2   1  16      147.26      131.27     14.30 o
   3   1  16      424.41      426.33     28.92 o
   4   1  16     1086.39     1168.70     70.32 o
   5   1  16      169.78      109.14     18.05 o
   6   1  16      377.33      412.34     62.25 o
   7   1  16      838.63      852.43     84.58 o
   8   1  16      175.10      180.28     21.28 o
   9   1  16      817.85     1011.29     72.64 o
  10   1  16       58.89       48.23     14.71 o
  11   1  16      390.62      470.55     40.03 o
  12   1  16       61.05       32.33     10.15 o
 -12   2  16       88.79       66.26     12.99 o
 -11   2  16      187.46      225.23     33.69 o
 -10   2  16      168.05      221.42     29.90 o
  -9   2  16     1046.83     1386.00     66.40 o
  -8   2  16      105.43      125.28     27.67 o
  -7   2  16      844.90      879.35    134.45 o
  -6   2  16      827.10      940.88     53.51 o
  -5   2  16      588.19      607.00     46.72 o
  -4   2  16      144.38      190.80     26.43 o
  -3   2  16      273.74      291.94     33.58 o
  -2   2  16      152.36      148.98     16.92 o
  -1   2  16     3220.38     3699.76    257.31 o
   0   2  16      418.19      387.05     22.85 o
   1   2  16     3204.76     3453.51     78.42 o
   2   2  16      150.88      157.11     14.04 o
   3   2  16      282.10      193.82     63.65 o
   4   2  16      144.08      156.93     18.66 o
   5   2  16      593.88      563.22     54.06 o
   6   2  16      829.96      793.29     54.03 o
   7   2  16      836.85      788.87     59.42 o
   8   2  16      100.72      120.04     19.62 o
   9   2  16     1052.07     1270.15     82.70 o
  10   2  16      172.36      189.33     22.66 o
  11   2  16      186.24      217.86     47.55 o
  12   2  16       93.66       97.21     16.76 o
 -12   3  16       72.16      132.38     23.48 o
 -11   3  16       27.96       45.21     11.77 o
 -10   3  16      183.94      182.37     21.67 o
  -9   3  16      105.05      127.52     33.89 o
  -8   3  16      252.39      196.83     36.04 o
  -7   3  16      416.60      369.92     46.38 o
  -6   3  16      690.91      737.87     54.49 o
  -5   3  16     1116.37     1174.88     80.67 o
  -4   3  16       23.61       21.95     12.52 o
  -3   3  16      194.21      175.36     18.35 o
  -2   3  16      786.52      698.31     56.75 o
  -1   3  16      988.58     1045.21     57.07 o
   0   3  16     2313.00     2408.91    127.34 o
   1   3  16      982.38      995.41     44.38 o
   2   3  16      785.68      613.31     94.89 o
   3   3  16      204.24      175.57     34.14 o
   4   3  16       22.02       28.49      8.68 o
   5   3  16     1109.93     1248.12     59.47 o
   6   3  16      683.50      729.38     48.46 o
   7   3  16      409.17      403.75     26.89 o
   8   3  16      257.67      272.04     17.80 o
   9   3  16      103.45       97.12     19.74 o
  10   3  16      186.51      205.61     23.60 o
  11   3  16       25.16       38.91     10.34 o
  12   3  16       70.97       79.23     15.03 o
 -12   4  16       24.23       41.93     14.91 o
 -11   4  16      102.69      127.18     21.78 o
 -10   4  16       20.67        4.40      8.57 o
  -9   4  16      347.07      296.23    195.39 o
  -8   4  16      422.30      378.71     49.61 o
  -7   4  16      979.06      986.74     65.21 o
  -6   4  16      105.83       65.01     24.89 o
  -5   4  16     1042.27      984.10     38.82 o
  -4   4  16        3.63       10.32      6.11 o
  -3   4  16      419.91      410.86     36.86 o
  -2   4  16      805.48      820.43     39.32 o
  -1   4  16      712.35      783.35     44.81 o
   0   4  16      242.02      229.23     45.16 o
   1   4  16      705.89      647.84     80.93 o
   2   4  16      812.81      817.72    101.28 o
   3   4  16      411.97      407.90     81.56 o
   4   4  16        4.67       51.48     20.77 o
   5   4  16     1035.72     1092.04     78.15 o
   6   4  16      103.79       93.71     13.58 o
   7   4  16      984.77     1070.01     27.32 o
   8   4  16      426.85      489.23     38.81 o
   9   4  16      348.20      337.45     26.39 o
  10   4  16       17.95       12.18      7.05 o
  11   4  16      100.90      117.08     26.36 o
  12   4  16       25.15       38.73     13.55 o
 -12   5  16       37.74       26.07      8.71 o
 -11   5  16      152.97      146.75     25.27 o
 -10   5  16      142.96      121.43     22.71 o
  -9   5  16      218.75      172.38     37.00 o
  -8   5  16       73.97       64.86     14.22 o
  -7   5  16       99.14       86.71     16.13 o
  -6   5  16      448.89      390.59     31.61 o
  -5   5  16      400.73      382.67     30.34 o
  -4   5  16      854.52      926.20     45.87 o
  -3   5  16      630.39      590.13     45.87 o
  -2   5  16      579.12      570.76     42.45 o
  -1   5  16      557.83      530.88     64.89 o
   0   5  16      256.13      285.51     33.63 o
   1   5  16      541.14      603.86     78.81 o
   2   5  16      589.90      620.85     54.65 o
   3   5  16      634.29      625.95     58.66 o
   4   5  16      843.09      815.98     70.83 o
   5   5  16      395.88      428.85     33.08 o
   6   5  16      456.44      462.53     39.77 o
   7   5  16       96.81       76.71     14.61 o
   8   5  16       71.45       86.87     12.19 o
   9   5  16      223.05      273.30     49.41 o
  10   5  16      140.61      137.11     18.85 o
  11   5  16      151.93      142.84     35.34 o
  12   5  16       37.88       84.76     19.27 o
 -11   6  16       54.50       41.09     11.52 o
 -10   6  16      360.66      319.31     52.60 o
  -9   6  16      107.97       78.70     13.63 o
  -8   6  16      190.22      153.75     21.73 o
  -7   6  16       37.58       37.21     14.34 o
  -6   6  16     1733.21     1927.39     77.66 o
  -5   6  16      257.87      283.43     22.25 o
  -4   6  16     1170.17     1202.59     83.13 o
  -3   6  16       22.03       18.69      7.04 o
  -2   6  16     2210.19     2486.78     77.07 o
  -1   6  16      320.27      327.26     37.53 o
   0   6  16     1785.68     1886.02    177.31 o
   1   6  16      330.44      357.35     40.01 o
   2   6  16     2201.67     2355.82     85.97 o
   3   6  16       19.82       18.37     15.42 o
   4   6  16     1173.80     1276.33     97.06 o
   5   6  16      253.51      224.84     29.24 o
   6   6  16     1730.05     1917.14     88.03 o
   7   6  16       35.00       40.81     10.66 o
   8   6  16      196.62      167.05     37.58 o
   9   6  16      108.34      113.32     16.42 o
  10   6  16      364.35      389.37     32.51 o
  11   6  16       55.09       77.13     14.83 o
 -11   7  16       28.45       50.78     14.16 o
 -10   7  16       41.26       49.27      8.32 o
  -9   7  16       45.70       32.36      8.58 o
  -8   7  16       48.41       31.52      6.64 o
  -7   7  16      162.42      148.16     19.11 o
  -6   7  16      137.73      124.53     18.70 o
  -5   7  16      347.94      330.98     24.97 o
  -4   7  16      480.90      525.21     37.97 o
  -3   7  16      194.24      164.43     19.97 o
  -2   7  16      193.00      184.35     25.99 o
  -1   7  16       52.29       52.41     19.78 o
   0   7  16       35.82       67.33     17.19 o
   1   7  16       54.94       42.39     14.11 o
   2   7  16      197.94      215.54     22.55 o
   3   7  16      186.43      177.11     23.76 o
   4   7  16      472.10      443.92     37.32 o
   5   7  16      350.46      388.26     26.71 o
   6   7  16      143.31      176.99     22.49 o
   7   7  16      166.23      147.30     20.77 o
   8   7  16       50.06       47.24     24.41 o
   9   7  16       45.86       44.02     21.61 o
  10   7  16       39.33       51.57     13.64 o
  11   7  16       30.07       26.22     12.47 o
 -10   8  16        6.91       22.84      9.14 o
  -9   8  16       65.46       58.72     10.33 o
  -8   8  16       86.33       54.14     10.73 o
  -7   8  16       13.45       21.32      5.69 o
  -6   8  16      258.77      241.34     22.51 o
  -5   8  16      568.64      624.35     34.37 o
  -4   8  16       41.11       47.03      9.30 o
  -3   8  16      364.64      371.65     29.29 o
  -2   8  16       50.46       40.71     14.26 o
  -1   8  16      204.89      191.56     23.21 o
   0   8  16      672.95      577.65     56.77 o
   1   8  16      203.93      194.07     23.18 o
   2   8  16       54.83       52.28     20.70 o
   3   8  16      365.94      380.46     32.05 o
   4   8  16       38.29       35.15     10.15 o
   5   8  16      577.15      670.95     48.33 o
   6   8  16      263.27      267.26     24.07 o
   7   8  16       15.23       54.52     11.56 o
   8   8  16       82.50      106.33     29.35 o
   9   8  16       65.72       69.29     12.56 o
  10   8  16        5.86       22.52     10.30 o
 -10   9  16      114.76      120.38     29.05 o
  -9   9  16       26.78       31.30     10.74 o
  -8   9  16      121.98      118.01     19.87 o
  -7   9  16      213.49      136.78     22.61 o
  -6   9  16      184.00      194.65     24.76 o
  -5   9  16      339.80      320.82     26.55 o
  -4   9  16      548.21      596.44     42.01 o
  -3   9  16      431.38      363.27     28.60 o
  -2   9  16      102.67       93.64     13.83 o
  -1   9  16       18.14       12.69      8.35 o
   0   9  16       99.47       89.20     14.47 o
   1   9  16       16.29       19.73     15.72 o
   2   9  16      103.12      104.90     17.16 o
   3   9  16      422.25      416.91     30.67 o
   4   9  16      538.07      518.83     44.79 o
   5   9  16      342.06      352.56     33.16 o
   6   9  16      187.42      248.18     24.31 o
   7   9  16      213.30      205.27     24.31 o
   8   9  16      125.61      152.91     22.59 o
   9   9  16       28.89       27.67      8.11 o
  10   9  16      115.98      116.71     18.44 o
  -9  10  16       20.36       24.98     13.87 o
  -8  10  16      403.00      367.60     71.40 o
  -7  10  16      304.77      250.80     25.46 o
  -6  10  16       57.17       26.11      6.05 o
  -5  10  16      125.72      121.89     13.64 o
  -4  10  16       24.97       17.89      8.27 o
  -3  10  16      192.98      198.41     18.08 o
  -2  10  16      730.98      773.66     34.85 o
  -1  10  16      294.72      284.45     23.72 o
   0  10  16       65.60       93.99     13.26 o
   1  10  16      295.56      299.97     26.85 o
   2  10  16      736.61      812.39     49.52 o
   3  10  16      194.38      224.33     21.07 o
   4  10  16       25.26        8.25      5.59 o
   5  10  16      122.96      118.76     17.65 o
   6  10  16       57.47       28.23     17.77 o
   7  10  16      305.01      332.01     35.78 o
   8  10  16      402.67      461.56     49.37 o
   9  10  16       20.91       25.24      9.67 o
  -8  11  16        8.21       19.66     10.28 o
  -7  11  16      104.20       82.94     13.53 o
  -6  11  16       11.84        9.21      8.52 o
  -5  11  16        8.51       13.66      5.16 o
  -4  11  16       51.12       49.74      8.90 o
  -3  11  16      177.58      155.57     16.38 o
  -2  11  16      163.43      188.40     18.35 o
  -1  11  16      149.68      158.45     20.17 o
   0  11  16      147.12      114.88     23.96 o
   1  11  16      149.44      114.11     18.57 o
   2  11  16      160.62      196.71     27.78 o
   3  11  16      176.47      158.61     21.33 o
   4  11  16       51.43       31.84      8.49 o
   5  11  16        8.61       33.82      7.71 o
   6  11  16       10.17       28.96      7.95 o
   7  11  16      102.38      101.56     16.80 o
   8  11  16        9.22       26.34     11.78 o
  -7  12  16       61.42       16.97     16.02 o
  -6  12  16      113.14      141.42     30.06 o
  -5  12  16       60.41       44.40     11.18 o
  -4  12  16       20.33       15.24      5.47 o
  -3  12  16      103.48       91.10     14.12 o
  -2  12  16      347.12      371.20     24.24 o
  -1  12  16      143.52      171.67     20.57 o
   0  12  16        8.41       23.36      7.52 o
   1  12  16      145.28      171.37     21.11 o
   2  12  16      346.72      383.10     29.46 o
   3  12  16       99.69      116.16     14.89 o
   4  12  16       18.92       18.43      9.43 o
   5  12  16       61.68       87.73     16.22 o
   6  12  16      110.98      126.03     18.38 o
   7  12  16       64.15       69.14     15.04 o
  -5  13  16      130.22      110.82     28.33 o
  -4  13  16       11.13        9.20      6.60 o
  -3  13  16       83.72       90.90     13.79 o
  -2  13  16       20.54       14.45      8.54 o
  -1  13  16      185.44      228.26     40.26 o
   0  13  16      214.19      208.87     19.71 o
   1  13  16      184.58      192.00     22.44 o
   2  13  16       20.94       23.41     10.90 o
   3  13  16       83.65       81.97     13.27 o
   4  13  16       10.35       24.95      8.92 o
   5  13  16      130.56      129.40     29.91 o
  -3  14  16      159.70      139.32     21.94 o
  -2  14  16      123.00       89.45     14.91 o
  -1  14  16       15.12       19.61     12.33 o
   0  14  16       72.68       62.06     14.64 o
   1  14  16       14.97       28.54      8.97 o
   2  14  16      120.57      111.23     65.75 o
   3  14  16      155.71      185.21     27.30 o
   1   0  17     4161.32     4600.15    299.54 o
   2   0  17     2471.60     2856.20    273.12 o
   3   0  17       38.61       33.21     18.44 o
   4   0  17      388.03      457.65     47.05 o
   5   0  17      908.69     1041.14     75.94 o
   6   0  17      515.13      602.48    158.63 o
   7   0  17      193.99      164.67     24.32 o
   8   0  17      265.73      220.26     30.00 o
   9   0  17       43.26       73.51     15.05 o
  10   0  17        1.18        3.53      6.99 o
  11   0  17      115.38      105.26     35.39 o
  12   0  17        4.07       42.74     19.41 o
 -12   1  17      115.15      116.95     27.17 o
 -11   1  17       81.32       65.63     18.02 o
 -10   1  17       67.13       65.62     21.54 o
  -9   1  17      130.50      127.75     20.43 o
  -8   1  17      498.13      539.88     50.43 o
  -7   1  17      918.95      977.23     80.15 o
  -6   1  17     2068.20     2323.96    399.39 o
  -5   1  17      545.75      622.71     81.44 o
  -4   1  17      288.83      310.12     45.46 o
  -3   1  17      226.01      171.08     78.03 o
  -2   1  17     1489.34     1534.97     68.10 o
  -1   1  17     1114.74     1076.51     38.22 o
   0   1  17       16.26       18.04      5.12 o
   1   1  17     1120.52     1041.40     35.44 o
   2   1  17     1468.52     1422.82     43.39 o
   3   1  17      227.14      235.03     35.37 o
   4   1  17      294.10      356.98     37.54 o
   5   1  17      543.27      657.93     51.25 o
   6   1  17     2028.22     2134.41    161.19 o
   7   1  17      916.10      917.68     70.61 o
   8   1  17      507.59      523.78     60.55 o
   9   1  17      126.42      153.66     23.50 o
  10   1  17       66.28       42.58     29.26 o
  11   1  17       81.38       94.96     15.81 o
  12   1  17      113.42       94.78     21.73 o
 -12   2  17       32.59       23.47     17.70 o
 -11   2  17       36.37       30.45     15.80 o
 -10   2  17      154.33      183.10     21.63 o
  -9   2  17       16.71       41.93     14.89 o
  -8   2  17      116.37       87.40     18.14 o
  -7   2  17      482.89      596.71    123.04 o
  -6   2  17      428.50      478.57    103.19 o
  -5   2  17      219.87      247.53     38.22 o
  -4   2  17      453.99      482.90     63.38 o
  -3   2  17      526.83      534.74     33.33 o
  -2   2  17      202.57      154.13     16.37 o
  -1   2  17      506.29      621.38     36.11 o
   0   2  17      869.51      840.24     38.49 o
   1   2  17      511.33      479.59     68.89 o
   2   2  17      199.61      156.57     24.30 o
   3   2  17      541.17      535.15     44.76 o
   4   2  17      468.33      452.93     37.60 o
   5   2  17      215.15      273.38     47.54 o
   6   2  17      426.90      496.00     45.64 o
   7   2  17      499.31      618.09     54.96 o
   8   2  17      111.11       96.47     13.30 o
   9   2  17       16.77       17.64      8.78 o
  10   2  17      156.29      154.94     20.06 o
  11   2  17       36.21       21.45     10.07 o
  12   2  17       32.05       66.82     14.66 o
 -12   3  17      116.20      132.88     24.29 o
 -11   3  17      148.20      202.45     18.83 o
 -10   3  17      474.87      573.02     66.96 o
  -9   3  17       85.41       68.20     78.54 o
  -8   3  17      446.17      405.67     57.92 o
  -7   3  17      199.04      214.94     39.39 o
  -6   3  17      471.41      422.15     36.39 o
  -5   3  17      105.60       93.66     17.18 o
  -4   3  17      784.20      797.52     52.17 o
  -3   3  17      295.58      290.25     27.22 o
  -2   3  17      301.30      282.63     26.91 o
  -1   3  17      158.80      147.69     18.72 o
   0   3  17       33.34       31.89      9.17 o
   1   3  17      159.97      119.08     29.14 o
   2   3  17      305.96      302.15     44.89 o
   3   3  17      304.69      288.56     25.58 o
   4   3  17      780.89      827.27     49.55 o
   5   3  17      107.26       99.73     16.31 o
   6   3  17      452.20      408.43     34.03 o
   7   3  17      202.49      178.99     25.72 o
   8   3  17      450.63      427.02     47.32 o
   9   3  17       86.90       60.23     17.53 o
  10   3  17      475.42      524.16     35.20 o
  11   3  17      150.15      170.53     23.82 o
  12   3  17      115.08      128.86     22.09 o
 -12   4  17       19.33       23.52      9.53 o
 -11   4  17        6.84       12.50      9.59 o
 -10   4  17      138.48      144.10     21.98 o
  -9   4  17      261.24      213.50     39.45 o
  -8   4  17      222.23      200.23     36.58 o
  -7   4  17      292.92      226.41     34.66 o
  -6   4  17     2037.35     2203.31    143.64 o
  -5   4  17       37.06       45.74     11.64 o
  -4   4  17      349.55      336.06     27.95 o
  -3   4  17     1168.18     1208.83     47.61 o
  -2   4  17     1047.66     1095.15     45.34 o
  -1   4  17      219.04      156.54     18.04 o
   0   4  17      108.14       87.03     29.62 o
   1   4  17      221.99      171.39     23.55 o
   2   4  17     1049.30     1092.94    166.70 o
   3   4  17     1144.30     1177.27    115.54 o
   4   4  17      340.93      318.94     45.32 o
   5   4  17       34.03       26.59     12.25 o
   6   4  17     2021.52     2086.41    121.17 o
   7   4  17      300.54      268.23     20.22 o
   8   4  17      226.43      221.60     17.70 o
   9   4  17      258.01      312.11     21.30 o
  10   4  17      134.97      147.61     18.45 o
  11   4  17        6.42       34.62     14.76 o
  12   4  17       19.30       17.63     13.41 o
 -11   5  17        8.96       36.36     11.54 o
 -10   5  17      155.02      208.34     25.63 o
  -9   5  17       74.54       70.17     17.93 o
  -8   5  17      897.48      979.65     53.42 o
  -7   5  17        9.92       15.68      5.67 o
  -6   5  17      218.36      205.20     22.48 o
  -5   5  17      572.59      597.49     38.61 o
  -4   5  17      666.90      635.45     49.77 o
  -3   5  17       70.03       69.05     15.71 o
  -2   5  17      692.43      768.68     59.88 o
  -1   5  17       42.23       72.78     13.85 o
   0   5  17       43.57       24.63     13.33 o
   1   5  17       43.09       18.41     27.35 o
   2   5  17      700.33      715.18     77.46 o
   3   5  17       66.18       69.75     17.71 o
   4   5  17      689.42      747.45     91.48 o
   5   5  17      572.25      644.77     39.57 o
   6   5  17      210.87      209.46     33.75 o
   7   5  17        8.30       16.50      6.75 o
   8   5  17      907.15      622.56    241.69 o
   9   5  17       74.15       62.00     18.42 o
  10   5  17      154.24      195.59     23.29 o
  11   5  17        8.60       30.41     11.33 o
 -11   6  17       19.21       38.97     10.30 o
 -10   6  17       32.85       36.44     13.75 o
  -9   6  17      240.00      285.89     23.80 o
  -8   6  17      615.89      583.71     38.41 o
  -7   6  17      204.90      249.17     21.23 o
  -6   6  17      397.63      412.13     38.77 o
  -5   6  17      343.67      298.62     23.30 o
  -4   6  17       13.04       12.11     12.22 o
  -3   6  17      601.76      572.42     38.88 o
  -2   6  17     1152.65     1050.59     32.95 o
  -1   6  17      713.48      699.42     63.24 o
   0   6  17        5.40       31.27     13.66 o
   1   6  17      702.04      762.62     67.97 o
   2   6  17     1161.28     1152.72     52.56 o
   3   6  17      592.66      646.97     57.95 o
   4   6  17       11.14        0.83      8.93 o
   5   6  17      341.19      356.58     24.94 o
   6   6  17      408.17      447.69     34.02 o
   7   6  17      213.22      239.46     25.95 o
   8   6  17      618.45      657.45     30.20 o
   9   6  17      239.76      291.99     50.94 o
  10   6  17       31.02       30.12     10.38 o
  11   6  17       18.88       17.52      9.20 o
 -10   7  17       21.88       18.60      5.96 o
  -9   7  17      323.56      306.92     24.64 o
  -8   7  17       28.10       10.90      5.49 o
  -7   7  17       89.21       79.73     17.82 o
  -6   7  17       91.40       40.34      9.50 o
  -5   7  17      459.28      395.89     32.41 o
  -4   7  17       34.10       21.86      9.72 o
  -3   7  17      648.29      621.62     52.21 o
  -2   7  17       97.32       67.15     11.90 o
  -1   7  17      156.02      176.80     22.91 o
   0   7  17      226.51      264.88     30.63 o
   1   7  17      162.71      140.63     26.92 o
   2   7  17      101.49       72.99     15.85 o
   3   7  17      638.19      645.66     59.56 o
   4   7  17       36.93       28.30     25.82 o
   5   7  17      458.40      514.04     39.10 o
   6   7  17       87.40      100.59     14.04 o
   7   7  17       93.40       95.39     20.18 o
   8   7  17       26.92       46.70     11.04 o
   9   7  17      318.02      312.25     45.59 o
  10   7  17       21.86       39.17     17.21 o
 -10   8  17      121.62       95.96     15.27 o
  -9   8  17       49.68       19.78      6.46 o
  -8   8  17      186.50      187.75     18.54 o
  -7   8  17       94.35       65.12      9.92 o
  -6   8  17      410.76      379.65     40.20 o
  -5   8  17      322.25      291.51     26.13 o
  -4   8  17       23.75       10.91     16.10 o
  -3   8  17     1330.87     1350.70     47.03 o
  -2   8  17       46.90       42.16      9.03 o
  -1   8  17      213.48      220.98     28.47 o
   0   8  17      158.09      134.19     29.51 o
   1   8  17      208.03      189.19     18.74 o
   2   8  17       49.74       53.72     10.60 o
   3   8  17     1345.93     1424.28     73.05 o
   4   8  17       22.67       23.49     12.09 o
   5   8  17      323.64      358.17     28.87 o
   6   8  17      416.26      464.88     32.92 o
   7   8  17       90.01      116.84     16.10 o
   8   8  17      181.98      180.75     19.30 o
   9   8  17       51.78       57.86     13.71 o
  10   8  17      123.97      138.65     27.73 o
  -9   9  17      113.96      101.47     15.24 o
  -8   9  17      232.50      191.11     24.76 o
  -7   9  17       65.61       45.50     16.35 o
  -6   9  17      203.08      187.42     24.55 o
  -5   9  17      109.88       95.73     17.75 o
  -4   9  17      714.30      684.23     43.94 o
  -3   9  17      344.72      342.18     29.23 o
  -2   9  17      211.76      195.87     22.65 o
  -1   9  17      791.82      907.60     50.92 o
   0   9  17      317.79      299.64     22.56 o
   1   9  17      779.97      847.44     67.51 o
   2   9  17      211.98      150.56     20.25 o
   3   9  17      352.18      354.45     35.83 o
   4   9  17      708.01      734.59     51.49 o
   5   9  17      105.76      141.90     24.09 o
   6   9  17      200.48      167.11     24.87 o
   7   9  17       66.12       95.74     14.77 o
   8   9  17      231.73      284.31     24.15 o
   9   9  17      113.98      118.57     19.70 o
  -8  10  17      201.96      165.68     22.88 o
  -7  10  17       39.07       14.63     32.13 o
  -6  10  17      162.92      147.42     17.73 o
  -5  10  17       18.85       16.26      6.09 o
  -4  10  17      130.48      119.99     17.38 o
  -3  10  17      161.82      165.09     19.30 o
  -2  10  17       98.29       73.11     11.65 o
  -1  10  17      343.65      343.34     29.14 o
   0  10  17      171.53      218.76     20.28 o
   1  10  17      338.21      307.30     39.98 o
   2  10  17      103.51      108.87     17.43 o
   3  10  17      160.29      173.99     22.92 o
   4  10  17      133.64      102.31     15.67 o
   5  10  17       20.62       18.51      9.77 o
   6  10  17      158.32      166.12     19.69 o
   7  10  17       37.43       53.68     22.26 o
   8  10  17      201.16      201.67     31.09 o
  -7  11  17       27.42       15.68     13.18 o
  -6  11  17        1.28        5.82      6.08 o
  -5  11  17      295.96      262.27     20.97 o
  -4  11  17      306.82      262.48     23.53 o
  -3  11  17        8.88        8.79      5.15 o
  -2  11  17      345.29      391.88     25.82 o
  -1  11  17       24.86       26.24      7.22 o
   0  11  17       42.81       22.23      7.51 o
   1  11  17       25.38       15.63      9.55 o
   2  11  17      343.92      418.13     28.68 o
   3  11  17        9.49       38.49     12.58 o
   4  11  17      308.11      264.23     28.88 o
   5  11  17      295.51      268.56     34.04 o
   6  11  17        1.76       22.29      7.25 o
   7  11  17       26.29       37.66     10.56 o
  -6  12  17       23.65       23.79     15.84 o
  -5  12  17        1.75       21.54     10.27 o
  -4  12  17      211.92      190.88     14.95 o
  -3  12  17        1.29       11.75      4.67 o
  -2  12  17       57.45       33.94      6.70 o
  -1  12  17       56.66       61.99     12.73 o
   0  12  17       72.40       60.21     11.47 o
   1  12  17       54.76       77.93     13.63 o
   2  12  17       54.29       54.53     15.49 o
   3  12  17        1.63        5.72      8.04 o
   4  12  17      213.65      187.37     23.22 o
   5  12  17        1.43       26.35     14.67 o
   6  12  17       24.40       24.07     21.29 o
  -5  13  17       23.94       56.60     21.88 o
  -4  13  17       42.39       27.52      8.70 o
  -3  13  17       75.81       75.46     11.73 o
  -2  13  17       49.97       45.07      8.08 o
  -1  13  17       22.06       46.52     10.69 o
   0  13  17      287.07      295.88     29.99 o
   1  13  17       20.14       52.97     22.26 o
   2  13  17       48.92       38.61     15.13 o
   3  13  17       75.64       81.55     20.42 o
   4  13  17       42.31       45.57     14.59 o
   5  13  17       24.29       23.00      9.99 o
  -2  14  17      121.89      123.24     19.54 o
  -1  14  17      174.81      168.09     26.59 o
   0  14  17      172.21      193.04     18.91 o
   1  14  17      172.25      211.25     19.25 o
   2  14  17      118.57      141.56     20.75 o
   0   0  18        1.73       -6.05      6.63 o
   1   0  18      281.44      254.10     26.72 o
   2   0  18      952.57      825.63     42.30 o
   3   0  18      192.09      161.25     21.97 o
   4   0  18      170.44      187.55     27.50 o
   5   0  18     1182.97     1224.13     70.28 o
   6   0  18     1789.62     1908.19    184.63 o
   7   0  18       21.50       29.53     12.11 o
   8   0  18       32.94       32.96     43.12 o
   9   0  18        0.37       24.21     11.55 o
  10   0  18        1.54        3.19     11.26 o
  11   0  18       38.03       28.96     17.72 o
  12   0  18        2.09       19.10     17.34 o
 -12   1  18       63.50      101.01     19.82 o
 -11   1  18       61.87      102.46     19.12 o
 -10   1  18      374.49      429.19     42.51 o
  -9   1  18      221.60      215.94     30.30 o
  -8   1  18      470.27      591.60     76.12 o
  -7   1  18       23.70       18.85     10.33 o
  -6   1  18     1620.41     1642.09    124.88 o
  -5   1  18      322.41      311.81     52.84 o
  -4   1  18      518.16      593.06     56.95 o
  -3   1  18     1147.88     1210.49     78.33 o
  -2   1  18      744.22      827.26     44.02 o
  -1   1  18      954.58     1058.61     36.15 o
   0   1  18      926.37      792.06     68.19 o
   1   1  18      947.53      942.46     75.55 o
   2   1  18      734.29      783.70     62.47 o
   3   1  18     1153.44     1145.45    108.57 o
   4   1  18      504.84      545.98     65.60 o
   5   1  18      322.02      383.28     38.09 o
   6   1  18     1624.83     1603.72    128.08 o
   7   1  18       23.44       12.24      9.26 o
   8   1  18      483.02      566.85     92.82 o
   9   1  18      222.57      279.34     33.89 o
  10   1  18      374.73      519.29     66.79 o
  11   1  18       61.73       34.17     10.37 o
  12   1  18       62.45       74.33     17.22 o
 -12   2  18      209.75      207.33     25.21 o
 -11   2  18      328.93      354.04     43.84 o
 -10   2  18      155.49      182.31     19.20 o
  -9   2  18      723.80      848.73    155.79 o
  -8   2  18      237.21      285.27     33.85 o
  -7   2  18      848.48     1026.83    246.88 o
  -6   2  18      360.78      397.00     34.07 o
  -5   2  18     1743.30     2026.30    263.59 o
  -4   2  18      621.60      716.32     93.06 o
  -3   2  18      779.61      868.66     38.77 o
  -2   2  18      653.52      663.10     39.21 o
  -1   2  18     1288.87     1326.70     41.46 o
   0   2  18     2488.56     2524.10     63.04 o
   1   2  18     1274.52     1122.32     77.02 o
   2   2  18      658.94      547.17     59.17 o
   3   2  18      795.50      908.36     37.03 o
   4   2  18      628.62      683.94     48.77 o
   5   2  18     1738.21     1885.54    112.92 o
   6   2  18      356.51      372.99     40.46 o
   7   2  18      835.63      844.79     63.64 o
   8   2  18      239.46      205.20     22.84 o
   9   2  18      737.85      854.62     50.92 o
  10   2  18      157.26      207.70     20.82 o
  11   2  18      326.97      379.80     38.67 o
  12   2  18      210.23      209.99     29.12 o
 -11   3  18       18.73       34.97     10.61 o
 -10   3  18      266.59      275.54     25.50 o
  -9   3  18       42.90       48.51     19.46 o
  -8   3  18       86.91      106.91     36.52 o
  -7   3  18       29.04       47.18     15.69 o
  -6   3  18       76.78       39.33     19.01 o
  -5   3  18     2568.86     2713.23    168.56 o
  -4   3  18      148.81      162.52     23.29 o
  -3   3  18     1724.64     1808.81     63.85 o
  -2   3  18      837.82      873.63     40.39 o
  -1   3  18      325.36      325.85     30.03 o
   0   3  18      353.37      294.34     28.99 o
   1   3  18      325.95      325.71     30.38 o
   2   3  18      847.03      990.06     79.73 o
   3   3  18     1716.29     1743.63     56.30 o
   4   3  18      142.70      195.61     20.66 o
   5   3  18     2571.70     2973.67    160.57 o
   6   3  18       75.64      113.80     18.29 o
   7   3  18       28.81       10.70     11.23 o
   8   3  18       86.71       91.55     13.62 o
   9   3  18       44.13       28.54     16.18 o
  10   3  18      273.45      301.66     41.87 o
  11   3  18       18.61       11.74     12.53 o
 -11   4  18      106.24      155.15     27.89 o
 -10   4  18       10.67       27.60     12.84 o
  -9   4  18       46.44       27.87     23.55 o
  -8   4  18        6.15       48.89     19.60 o
  -7   4  18      151.12      151.82     30.45 o
  -6   4  18      152.15      155.62     28.78 o
  -5   4  18      508.24      516.54     31.66 o
  -4   4  18      478.73      487.82     32.77 o
  -3   4  18      973.66      920.01     40.71 o
  -2   4  18      494.49      489.59     35.21 o
  -1   4  18      449.63      430.47     32.37 o
   0   4  18      210.56      227.02     21.73 o
   1   4  18      458.27      441.61     44.52 o
   2   4  18      497.12      512.86     68.62 o
   3   4  18      993.49      939.12     75.12 o
   4   4  18      471.47      514.76     39.97 o
   5   4  18      510.94      586.39     39.31 o
   6   4  18      155.14      186.41     21.69 o
   7   4  18      147.41      160.51     18.44 o
   8   4  18        5.84       13.03      4.41 o
   9   4  18       45.82       24.73     12.96 o
  10   4  18       11.04       -2.62     16.36 o
  11   4  18      101.18      148.35     22.09 o
 -11   5  18       23.95       33.89      8.55 o
 -10   5  18      298.39      224.56     35.62 o
  -9   5  18      132.32      118.47     31.20 o
  -8   5  18        2.19        5.07      8.01 o
  -7   5  18       53.43       64.76     11.08 o
  -6   5  18      604.72      727.64     47.10 o
  -5   5  18      161.19      134.43     18.67 o
  -4   5  18     1153.57     1044.36     48.37 o
  -3   5  18      124.07      108.79     14.68 o
  -2   5  18       53.06       44.13     13.26 o
  -1   5  18      226.61      216.18     25.65 o
   0   5  18      501.61      441.98     39.21 o
   1   5  18      226.06      222.30     32.11 o
   2   5  18       53.39       72.02     35.98 o
   3   5  18      127.26      128.21     25.50 o
   4   5  18     1152.46     1223.77    100.02 o
   5   5  18      166.83      183.65     44.38 o
   6   5  18      603.62      630.74     37.45 o
   7   5  18       51.01       78.88     11.80 o
   8   5  18        2.22       13.16     17.58 o
   9   5  18      130.71      139.84     19.01 o
  10   5  18      294.65      272.25     28.75 o
  11   5  18       23.56       63.13     23.85 o
 -11   6  18       15.60       23.23     16.38 o
 -10   6  18      119.43       86.51     16.27 o
  -9   6  18      122.13      116.38     14.78 o
  -8   6  18      111.21       89.17     13.59 o
  -7   6  18       48.73       47.10     10.42 o
  -6   6  18       84.41       51.41      9.04 o
  -5   6  18      323.25      321.74     25.15 o
  -4   6  18       41.60       27.64      9.59 o
  -3   6  18      672.97      667.78     54.12 o
  -2   6  18      532.99      523.08     34.31 o
  -1   6  18      185.48      169.10     16.06 o
   0   6  18       51.78       69.39     18.06 o
   1   6  18      198.57      193.86     24.51 o
   2   6  18      539.96      499.30     43.47 o
   3   6  18      658.23      659.13     45.55 o
   4   6  18       40.33       43.82     13.41 o
   5   6  18      321.69      341.15     25.27 o
   6   6  18       83.27       85.56     12.47 o
   7   6  18       50.68       73.66     21.11 o
   8   6  18      107.97      119.18     22.36 o
   9   6  18      127.44      168.42     31.30 o
  10   6  18      120.08      117.26     18.54 o
  11   6  18       16.26       16.97     15.32 o
 -10   7  18        7.94       19.60      7.22 o
  -9   7  18      117.44       91.85     13.97 o
  -8   7  18      217.21      236.12     36.72 o
  -7   7  18      187.32      162.19     21.24 o
  -6   7  18      226.84      211.87     31.34 o
  -5   7  18       30.66       18.27     13.06 o
  -4   7  18     1192.30     1232.40     50.75 o
  -3   7  18       77.29       76.21     14.88 o
  -2   7  18     1033.40     1083.98     54.79 o
  -1   7  18      873.27      991.67     51.86 o
   0   7  18      494.99      665.33     48.75 o
   1   7  18      869.29      929.44     62.89 o
   2   7  18     1035.26     1130.34     86.55 o
   3   7  18       79.40       63.74     19.13 o
   4   7  18     1180.48     1167.79     59.84 o
   5   7  18       29.88       33.01     16.25 o
   6   7  18      227.61      297.12     21.42 o
   7   7  18      184.65      235.35     24.01 o
   8   7  18      222.37      210.51     46.82 o
   9   7  18      119.42      144.86     15.57 o
  10   7  18        6.82        4.36     14.55 o
 -10   8  18      318.00      254.95     59.41 o
  -9   8  18      380.19      378.21     42.71 o
  -8   8  18      217.99      216.29     20.74 o
  -7   8  18      107.37       78.31     13.62 o
  -6   8  18       27.45       21.67      7.05 o
  -5   8  18      202.13      173.13     22.13 o
  -4   8  18      119.56      115.97     15.57 o
  -3   8  18      127.94       95.21     13.71 o
  -2   8  18       48.81       33.29      8.76 o
  -1   8  18      586.79      622.69     57.93 o
   0   8  18      956.24      873.80    105.52 o
   1   8  18      599.98      639.84     61.59 o
   2   8  18       51.57       49.16     21.46 o
   3   8  18      129.94      154.52     26.09 o
   4   8  18      125.59      166.73     20.53 o
   5   8  18      201.33      227.46     22.88 o
   6   8  18       24.78       37.17     11.14 o
   7   8  18      104.23      113.07     21.68 o
   8   8  18      212.55      250.49     21.70 o
   9   8  18      378.81      402.78     44.01 o
  10   8  18      319.12      360.16     29.71 o
  -9   9  18       40.31       38.79     11.41 o
  -8   9  18      229.19      219.58     18.89 o
  -7   9  18      404.59      319.71     45.00 o
  -6   9  18        5.40       12.27      9.09 o
  -5   9  18      161.57      132.67     19.42 o
  -4   9  18      272.27      250.91     28.58 o
  -3   9  18      232.40      175.96     23.56 o
  -2   9  18      927.70      849.81     48.69 o
  -1   9  18      129.30      154.87     23.86 o
   0   9  18       60.34       71.45     20.68 o
   1   9  18      129.61      149.69     18.76 o
   2   9  18      940.83      873.89     52.85 o
   3   9  18      232.89      279.90     30.88 o
   4   9  18      267.13      279.88     23.70 o
   5   9  18      168.47      182.54     37.05 o
   6   9  18        5.31        8.98     14.18 o
   7   9  18      395.69      395.36     31.92 o
   8   9  18      224.65      241.29     28.16 o
   9   9  18       41.56       36.80     28.83 o
  -8  10  18       62.42       47.45     13.60 o
  -7  10  18      184.52      175.59     22.40 o
  -6  10  18      355.88      269.32     25.36 o
  -5  10  18       43.37       32.14      6.78 o
  -4  10  18      483.04      510.79     38.47 o
  -3  10  18      141.86      124.32     16.50 o
  -2  10  18       41.49       52.89     10.59 o
  -1  10  18      458.63      430.91     40.75 o
   0  10  18      297.90      309.33     34.01 o
   1  10  18      463.28      486.96     38.86 o
   2  10  18       42.08       41.40     12.04 o
   3  10  18      144.79      131.71     17.08 o
   4  10  18      484.75      548.01     40.86 o
   5  10  18       44.07       45.24     15.84 o
   6  10  18      357.38      373.62     28.69 o
   7  10  18      187.36      220.52     23.79 o
   8  10  18       59.49       83.26     15.44 o
  -7  11  18      184.31      177.32     25.55 o
  -6  11  18       96.73       96.25     17.24 o
  -5  11  18      164.88      143.20     16.49 o
  -4  11  18      130.85      108.15     14.56 o
  -3  11  18      108.89       92.91     12.14 o
  -2  11  18       90.31       88.09     11.79 o
  -1  11  18      204.74      200.61     23.98 o
   0  11  18        4.53       35.46      9.08 o
   1  11  18      205.76      219.26     24.70 o
   2  11  18       90.56       75.23     15.41 o
   3  11  18      106.62      114.87     26.47 o
   4  11  18      129.12      107.38     15.21 o
   5  11  18      172.19      175.16     18.95 o
   6  11  18       97.68       98.00     15.16 o
   7  11  18      182.55      217.56     20.95 o
  -6  12  18       78.16      139.74     28.87 o
  -5  12  18       39.44       30.20     11.79 o
  -4  12  18       21.06        9.79      6.41 o
  -3  12  18       48.24       38.56      7.39 o
  -2  12  18        7.12       11.54      5.51 o
  -1  12  18       70.64       47.36     11.99 o
   0  12  18        0.10       -0.54      5.93 o
   1  12  18       68.15       41.82      8.81 o
   2  12  18        6.50       23.04      7.84 o
   3  12  18       46.51       27.99      8.28 o
   4  12  18       21.87       38.34     10.50 o
   5  12  18       39.80       40.19     14.46 o
   6  12  18       78.33       83.77     16.20 o
  -4  13  18        5.69       19.11     25.10 o
  -3  13  18       25.16       33.89      9.19 o
  -2  13  18       39.20       49.51     27.48 o
  -1  13  18       37.72       60.55     19.08 o
   0  13  18      724.43      633.31    104.97 o
   1  13  18       37.70       48.06     12.64 o
   2  13  18       38.06       39.09     23.77 o
   3  13  18       23.03       21.82      8.73 o
   4  13  18        5.24       29.46     10.58 o
   1   0  19       34.14       43.58     12.05 o
   2   0  19      834.93      978.70     45.92 o
   3   0  19      239.96      263.93     53.94 o
   4   0  19     3164.44     3477.78    287.14 o
   5   0  19       38.60       29.56     12.21 o
   6   0  19      846.65      879.11    114.70 o
   7   0  19        4.70       25.96     10.82 o
   8   0  19      295.40      233.54     42.29 o
   9   0  19       62.64       44.16     15.25 o
  10   0  19      243.59      278.78     30.32 o
  11   0  19       14.05       34.72     10.22 o
 -11   1  19       13.51       34.73      9.40 o
 -10   1  19       18.31       37.47      8.61 o
  -9   1  19       32.73       20.62     12.37 o
  -8   1  19      129.43      136.27     26.26 o
  -7   1  19      379.57      388.48     42.36 o
  -6   1  19      247.79      295.87     57.17 o
  -5   1  19      240.17      192.30     26.79 o
  -4   1  19      131.56      111.31     26.16 o
  -3   1  19      201.05      234.37     34.73 o
  -2   1  19      330.62      341.28     29.37 o
  -1   1  19     1967.17     2201.33     74.38 o
   0   1  19       69.25       69.07     14.52 o
   1   1  19     1970.00     2249.53     54.55 o
   2   1  19      340.04      373.53     66.91 o
   3   1  19      202.94      222.38     28.98 o
   4   1  19      126.89      134.93     24.70 o
   5   1  19      242.65      233.53     35.98 o
   6   1  19      239.11      322.46     46.14 o
   7   1  19      376.35      412.71     67.45 o
   8   1  19      131.37       87.10     33.74 o
   9   1  19       32.18       61.12     13.80 o
  10   1  19       18.07       22.99      9.21 o
  11   1  19       13.27       30.04     11.53 o
 -11   2  19      267.74      297.64     34.53 o
 -10   2  19       22.73       39.46      9.93 o
  -9   2  19      243.36      269.31     47.28 o
  -8   2  19      128.70      138.97     46.41 o
  -7   2  19     1101.90     1325.83    159.23 o
  -6   2  19       99.45      136.79     28.03 o
  -5   2  19      641.38      740.01    139.03 o
  -4   2  19     2153.10     2342.44    294.37 o
  -3   2  19     3215.23     3307.73    102.39 o
  -2   2  19      144.97      194.72     22.00 o
  -1   2  19       14.87       34.78      8.76 o
   0   2  19      172.51      166.14     15.83 o
   1   2  19       13.95        3.16     14.00 o
   2   2  19      147.41      195.72     17.77 o
   3   2  19     3254.83     3519.19    361.55 o
   4   2  19     2161.46     2095.33    146.71 o
   5   2  19      631.42      703.39     31.38 o
   6   2  19       97.04       93.05     32.16 o
   7   2  19     1100.26     1212.56    110.96 o
   8   2  19      130.04      115.97     31.65 o
   9   2  19      241.05      288.14     25.43 o
  10   2  19       22.30       30.77      8.08 o
  11   2  19      266.98      245.58     27.16 o
 -11   3  19      102.91      127.54     20.45 o
 -10   3  19      108.15      155.79     29.93 o
  -9   3  19       96.95       87.16     57.05 o
  -8   3  19       82.54      132.74     25.47 o
  -7   3  19       76.33       61.11     17.03 o
  -6   3  19      750.65      883.51    154.03 o
  -5   3  19      134.52       97.51     29.59 o
  -4   3  19     1703.02     1923.60    110.99 o
  -3   3  19     1144.75     1174.04     55.27 o
  -2   3  19      166.95      185.08     21.04 o
  -1   3  19      381.83      427.32     26.40 o
   0   3  19      317.81      352.86     26.67 o
   1   3  19      376.04      417.82     30.45 o
   2   3  19      169.81      164.62     20.44 o
   3   3  19     1148.37     1202.09     37.88 o
   4   3  19     1684.63     1912.28    109.15 o
   5   3  19      135.35      137.63     20.41 o
   6   3  19      762.12      897.48     56.11 o
   7   3  19       73.74       88.40     12.98 o
   8   3  19       88.71       92.16     16.62 o
   9   3  19       98.69      122.51     21.92 o
  10   3  19      106.15      110.61     17.41 o
  11   3  19      100.94      141.90     25.50 o
 -11   4  19      397.72      421.64     53.91 o
 -10   4  19       15.20       19.01     27.26 o
  -9   4  19       91.43      127.35     51.88 o
  -8   4  19       75.85       57.77     26.15 o
  -7   4  19      156.20      175.73     36.28 o
  -6   4  19      106.43      120.37     17.65 o
  -5   4  19      822.55      771.86     88.09 o
  -4   4  19     1683.94     1739.87     98.72 o
  -3   4  19      113.57      117.06     17.74 o
  -2   4  19      261.94      241.72     18.53 o
  -1   4  19      401.55      342.12     30.18 o
   0   4  19      139.70      123.36     26.38 o
   1   4  19      396.22      310.25     37.32 o
   2   4  19      256.42      274.20     27.19 o
   3   4  19      119.09       86.99     15.22 o
   4   4  19     1690.80     1651.61    109.67 o
   5   4  19      814.15      974.11     83.87 o
   6   4  19      104.10      111.88     23.97 o
   7   4  19      158.86      144.80     26.07 o
   8   4  19       78.23       57.04     11.78 o
   9   4  19       94.37       68.19     12.68 o
  10   4  19       14.40       13.45     13.26 o
  11   4  19      398.07      393.26     48.09 o
 -11   5  19       41.53       41.18     11.38 o
 -10   5  19      154.67      208.06     29.87 o
  -9   5  19      373.70      330.12     51.58 o
  -8   5  19      198.32      177.60     21.09 o
  -7   5  19       43.65       19.08     19.37 o
  -6   5  19      123.54       98.60     14.15 o
  -5   5  19      216.83      232.69     21.91 o
  -4   5  19      119.29       88.23     14.09 o
  -3   5  19      243.00      237.66     20.74 o
  -2   5  19      109.97       70.93     10.64 o
  -1   5  19     1371.64     1337.24     83.38 o
   0   5  19       92.40       66.88     20.76 o
   1   5  19     1378.32     1331.86    109.68 o
   2   5  19      105.98       79.03     28.78 o
   3   5  19      241.57      242.97     29.83 o
   4   5  19      127.60      118.97     21.90 o
   5   5  19      215.40      182.15     24.83 o
   6   5  19      114.72      107.87     12.69 o
   7   5  19       43.19       42.99     11.65 o
   8   5  19      205.44      200.90     22.98 o
   9   5  19      374.51      413.18     31.32 o
  10   5  19      153.82      151.48     22.56 o
  11   5  19       41.87       44.78     16.28 o
 -10   6  19       94.63       70.78     12.83 o
  -9   6  19      172.00      148.58     21.99 o
  -8   6  19      118.70       79.01     17.96 o
  -7   6  19       30.21       31.85      7.61 o
  -6   6  19       25.44       27.19      7.19 o
  -5   6  19     1029.21     1124.07     40.88 o
  -4   6  19       40.82       26.62      8.67 o
  -3   6  19      116.96       61.78     17.53 o
  -2   6  19      547.21      606.95     40.37 o
  -1   6  19      118.01      108.78     26.15 o
   0   6  19     1138.81     1274.38    105.64 o
   1   6  19      117.16      105.00     20.26 o
   2   6  19      548.55      538.63     60.13 o
   3   6  19      124.05      121.66     22.61 o
   4   6  19       39.44       17.27     11.23 o
   5   6  19     1017.96     1174.81     76.25 o
   6   6  19       25.20       22.88      8.68 o
   7   6  19       30.70       45.47     11.62 o
   8   6  19      117.62      115.41     20.01 o
   9   6  19      172.59      183.02     31.22 o
  10   6  19       96.00       90.65     14.14 o
 -10   7  19       13.77       15.65     13.39 o
  -9   7  19      309.41      247.92     28.01 o
  -8   7  19      151.24      120.32     15.35 o
  -7   7  19       68.74       60.79     29.35 o
  -6   7  19      728.14      773.48     46.51 o
  -5   7  19       55.79       61.73     13.09 o
  -4   7  19      168.04      165.76     19.04 o
  -3   7  19       35.33       19.20     20.34 o
  -2   7  19      486.98      470.17     35.23 o
  -1   7  19     1284.26     1225.81     66.05 o
   0   7  19       44.51       24.71     10.30 o
   1   7  19     1301.42     1233.09     83.41 o
   2   7  19      494.60      472.84     40.73 o
   3   7  19       33.78       25.85      8.90 o
   4   7  19      175.24      159.52     21.91 o
   5   7  19       55.94       63.23     17.29 o
   6   7  19      712.38      736.65     44.49 o
   7   7  19       69.93       88.08     13.51 o
   8   7  19      154.52      179.30     18.47 o
   9   7  19      303.65      332.86     35.03 o
  10   7  19       14.50       18.17     10.08 o
  -9   8  19      169.56      160.41     18.68 o
  -8   8  19       57.57       37.45     12.97 o
  -7   8  19      220.57      184.04     18.89 o
  -6   8  19      152.92      134.33     17.35 o
  -5   8  19      308.38      258.00     26.97 o
  -4   8  19      180.52      134.34     21.75 o
  -3   8  19      270.35      258.03     20.98 o
  -2   8  19      111.94       94.50     13.30 o
  -1   8  19      194.86      180.63     23.74 o
   0   8  19      158.00      137.06     24.19 o
   1   8  19      195.41      224.44     26.14 o
   2   8  19      107.11      122.94     19.13 o
   3   8  19      279.91      275.52     32.20 o
   4   8  19      181.24      197.50     22.39 o
   5   8  19      304.54      323.44     49.43 o
   6   8  19      154.76      157.98     19.65 o
   7   8  19      217.51      207.04     25.22 o
   8   8  19       55.24       52.96     12.19 o
   9   8  19      168.83      197.50     23.33 o
  -8   9  19      124.27       86.51     19.63 o
  -7   9  19      107.09       86.38     13.09 o
  -6   9  19      299.87      286.69     26.69 o
  -5   9  19       59.62       52.56     11.67 o
  -4   9  19      241.72      227.17     22.12 o
  -3   9  19      621.16      629.44     46.69 o
  -2   9  19      341.19      368.87     28.19 o
  -1   9  19       92.12       63.02     17.44 o
   0   9  19      210.68      149.98     40.08 o
   1   9  19       86.81       81.89     24.94 o
   2   9  19      344.73      367.57     27.90 o
   3   9  19      629.93      723.51     45.45 o
   4   9  19      238.82      254.73     31.21 o
   5   9  19       59.39       63.94     12.50 o
   6   9  19      302.50      323.53     26.87 o
   7   9  19      108.35      125.01     22.52 o
   8   9  19      125.65       98.92     16.78 o
  -7  10  19       22.97       34.81     12.92 o
  -6  10  19      408.61      291.20     35.78 o
  -5  10  19       39.31       37.72     10.43 o
  -4  10  19      235.51      209.27     22.41 o
  -3  10  19      417.10      393.15     34.76 o
  -2  10  19      258.11      264.05     24.49 o
  -1  10  19       25.01       25.04      8.29 o
   0  10  19        9.04       19.28     11.22 o
   1  10  19       23.90       26.57     10.00 o
   2  10  19      261.87      276.71     24.03 o
   3  10  19      408.91      406.10     44.72 o
   4  10  19      234.32      243.01     24.06 o
   5  10  19       41.63       65.14     23.75 o
   6  10  19      410.71      394.09     41.03 o
   7  10  19       25.10       44.26     14.90 o
  -6  11  19        2.17       10.25     17.18 o
  -5  11  19      360.79      328.94     27.18 o
  -4  11  19       25.38       22.76     10.94 o
  -3  11  19       75.33       78.53     11.30 o
  -2  11  19      279.41      198.44     18.72 o
  -1  11  19      165.66      193.49     24.68 o
   0  11  19      339.43      333.83     27.01 o
   1  11  19      162.39      138.87     23.95 o
   2  11  19      284.01      223.53     25.81 o
   3  11  19       77.83       85.23     27.18 o
   4  11  19       25.79       42.84     19.18 o
   5  11  19      360.19      426.57     45.09 o
   6  11  19        2.06        6.36     13.46 o
  -5  12  19        8.85       25.68      8.98 o
  -4  12  19       19.24       21.91      6.96 o
  -3  12  19       43.18       44.62      8.46 o
  -2  12  19      198.44      235.65     31.70 o
  -1  12  19       67.48       69.82     13.30 o
   0  12  19      154.32      124.27     15.64 o
   1  12  19       66.11       70.41     19.02 o
   2  12  19      200.84      247.20     25.87 o
   3  12  19       42.76       46.02     17.36 o
   4  12  19       20.10       33.44     10.59 o
   5  12  19        9.73       50.23     11.50 o
  -2  13  19       84.69       95.39     13.01 o
  -1  13  19       89.97       93.73     15.88 o
   0  13  19        7.20        2.85      7.37 o
   1  13  19       86.86       87.71     13.39 o
   2  13  19       84.39       76.47     16.72 o
   0   0  20      108.12      140.51     53.79 o
   1   0  20        9.73       20.64      8.72 o
   2   0  20      528.86      662.93     46.30 o
   3   0  20     1354.03     1523.50     81.12 o
   4   0  20     2348.28     2443.04    210.60 o
   5   0  20       37.34       32.26     51.85 o
   6   0  20       10.33      -14.86     13.58 o
   7   0  20      205.29      224.45     36.82 o
   8   0  20      533.70      631.47     70.47 o
   9   0  20        3.64       16.46     32.63 o
  10   0  20       80.11       95.98     15.20 o
  11   0  20       34.39       36.51     11.48 o
 -11   1  20       20.67       22.73     10.63 o
 -10   1  20       19.54       40.77     10.43 o
  -9   1  20      150.50      139.92     25.22 o
  -8   1  20      255.56      306.90     73.31 o
  -7   1  20        6.87       36.31     10.98 o
  -6   1  20      129.33      117.21     26.51 o
  -5   1  20      316.15      301.21     47.88 o
  -4   1  20       48.16       33.09     13.09 o
  -3   1  20     3501.59     3716.02    121.99 o
  -2   1  20      350.68      333.26     27.10 o
  -1   1  20      635.08      681.20     47.24 o
   0   1  20      198.06      199.42     18.09 o
   1   1  20      655.69      701.84     39.13 o
   2   1  20      343.67      344.24     38.25 o
   3   1  20     3513.10     3499.82    310.27 o
   4   1  20       50.45       72.81     15.82 o
   5   1  20      317.85      311.59     32.48 o
   6   1  20      129.66      155.35     23.39 o
   7   1  20        6.99      -10.73     12.46 o
   8   1  20      257.68      196.95     58.01 o
   9   1  20      144.20      128.85     18.09 o
  10   1  20       20.55       27.07      9.88 o
  11   1  20       22.97       37.18     13.37 o
 -11   2  20      462.72      473.62     66.43 o
 -10   2  20      218.97      240.47     29.34 o
  -9   2  20      150.37      142.29     20.28 o
  -8   2  20       44.09       13.96     15.99 o
  -7   2  20      354.49      367.74     36.51 o
  -6   2  20      340.40      387.70     34.18 o
  -5   2  20      726.51      856.85     93.12 o
  -4   2  20      506.95      541.95     46.41 o
  -3   2  20     1009.12      914.22     58.40 o
  -2   2  20      179.48      195.83     20.31 o
  -1   2  20       83.48       85.84     12.92 o
   0   2  20      514.83      512.17     32.01 o
   1   2  20       84.77      118.17     14.81 o
   2   2  20      177.98      151.16     19.67 o
   3   2  20      996.83      951.83     47.62 o
   4   2  20      509.97      526.27     34.43 o
   5   2  20      729.81      822.76     61.69 o
   6   2  20      337.51      350.53     33.11 o
   7   2  20      349.59      379.80     36.00 o
   8   2  20       41.05       26.74     16.29 o
   9   2  20      145.23      185.10     21.16 o
  10   2  20      214.49      239.27     27.40 o
  11   2  20      453.08      474.78     87.64 o
 -11   3  20       58.41       94.30     14.10 o
 -10   3  20       53.19       61.45     16.58 o
  -9   3  20        3.79       23.41     15.12 o
  -8   3  20      163.56      221.50     68.65 o
  -7   3  20      118.25      105.25     23.94 o
  -6   3  20      192.61      192.93     62.64 o
  -5   3  20       58.08       54.25     12.44 o
  -4   3  20      375.25      380.41     31.71 o
  -3   3  20      202.22      199.92     16.21 o
  -2   3  20      315.33      345.74     22.87 o
  -1   3  20     1028.76     1057.27     46.98 o
   0   3  20      521.77      606.24     37.26 o
   1   3  20     1010.15      988.82     48.33 o
   2   3  20      316.95      366.08     26.98 o
   3   3  20      206.03      197.71     22.43 o
   4   3  20      368.38      403.32     33.46 o
   5   3  20       56.38       51.07     13.77 o
   6   3  20      194.60      214.99     19.28 o
   7   3  20      117.18       88.59     21.32 o
   8   3  20      165.30      206.11     23.91 o
   9   3  20        4.61       23.03      9.32 o
  10   3  20       57.26       62.88     12.58 o
  11   3  20       56.16       75.96     14.55 o
 -10   4  20       21.85       36.18     16.16 o
  -9   4  20       79.30       59.68     54.96 o
  -8   4  20       21.78       13.39     18.26 o
  -7   4  20      275.04      349.52     66.20 o
  -6   4  20      463.05      458.88     33.26 o
  -5   4  20      215.34      154.21     24.49 o
  -4   4  20      866.10      923.79     40.61 o
  -3   4  20      423.46      449.36     28.64 o
  -2   4  20      606.41      563.02     34.32 o
  -1   4  20      129.02      116.76     17.19 o
   0   4  20       30.19       31.01     10.74 o
   1   4  20      131.37      108.30     19.95 o
   2   4  20      616.30      638.95     36.40 o
   3   4  20      416.71      374.52     45.42 o
   4   4  20      866.24      859.27     65.58 o
   5   4  20      212.55      244.44     25.28 o
   6   4  20      462.84      504.10     47.46 o
   7   4  20      279.05      278.24     32.01 o
   8   4  20       23.50       14.60      7.14 o
   9   4  20       83.96      131.34     17.52 o
  10   4  20       23.56       36.24     13.07 o
 -10   5  20      230.39      234.33     85.92 o
  -9   5  20      179.43      133.98     20.30 o
  -8   5  20      225.69      185.56     27.34 o
  -7   5  20      208.52      173.30     22.14 o
  -6   5  20      357.39      328.10     20.65 o
  -5   5  20      160.52      190.23     20.17 o
  -4   5  20      183.90      188.71     24.78 o
  -3   5  20       18.89       22.65     10.95 o
  -2   5  20     1488.97     1424.99     89.60 o
  -1   5  20     1223.43     1113.43    113.15 o
   0   5  20     2035.13     2113.26    151.58 o
   1   5  20     1203.63     1043.81    153.82 o
   2   5  20     1517.29     1475.39    100.03 o
   3   5  20       18.64        2.20     10.19 o
   4   5  20      178.74      157.19     25.81 o
   5   5  20      159.88      115.83     37.24 o
   6   5  20      359.40      354.00     47.67 o
   7   5  20      207.39      231.11     23.48 o
   8   5  20      220.68      198.95     21.60 o
   9   5  20      184.43      122.70     27.69 o
  10   5  20      231.11      225.45     30.61 o
 -10   6  20       16.06        1.38     11.12 o
  -9   6  20       11.46       -0.27      5.48 o
  -8   6  20       78.74       64.14     12.00 o
  -7   6  20       74.87       77.99     12.25 o
  -6   6  20       64.80       59.63     13.85 o
  -5   6  20        6.99       19.73      7.46 o
  -4   6  20      131.60      104.95     13.45 o
  -3   6  20      631.30      641.17     40.65 o
  -2   6  20      297.58      275.01     22.52 o
  -1   6  20      473.36      405.19     29.59 o
   0   6  20      345.29      353.67     37.60 o
   1   6  20      488.56      429.76     56.75 o
   2   6  20      290.12      265.77     27.69 o
   3   6  20      621.91      612.37     41.56 o
   4   6  20      126.74      139.50     29.62 o
   5   6  20        7.04        5.50     23.46 o
   6   6  20       64.57       61.49     13.80 o
   7   6  20       75.27       84.36     20.77 o
   8   6  20       77.87       67.69     17.25 o
   9   6  20       12.97       39.70     11.85 o
  10   6  20       17.60       18.08      9.02 o
  -9   7  20      171.23      121.11     16.08 o
  -8   7  20       24.80       22.00      6.92 o
  -7   7  20       15.70       24.37      6.61 o
  -6   7  20       98.33       85.43     11.75 o
  -5   7  20       47.08       32.43      9.29 o
  -4   7  20       91.78       83.71     14.33 o
  -3   7  20      555.39      508.40     41.99 o
  -2   7  20      638.05      606.66     46.65 o
  -1   7  20      801.56      860.14     63.81 o
   0   7  20      272.80      236.86     28.08 o
   1   7  20      799.65      791.88     77.00 o
   2   7  20      652.80      621.01     55.07 o
   3   7  20      568.26      606.43     67.39 o
   4   7  20       91.85       83.88     18.24 o
   5   7  20       49.73       53.14     12.58 o
   6   7  20       97.96       55.31     12.38 o
   7   7  20       16.08       10.87      8.59 o
   8   7  20       23.36       35.78      9.91 o
   9   7  20      168.57      165.96     17.34 o
  -9   8  20       45.51       30.69      7.89 o
  -8   8  20      131.19       89.62     13.49 o
  -7   8  20      453.76      407.12     36.74 o
  -6   8  20       43.40       40.73      7.97 o
  -5   8  20      204.88      219.64     32.88 o
  -4   8  20      192.63      205.94     21.27 o
  -3   8  20      145.35      134.55     22.35 o
  -2   8  20       62.86       30.04      7.88 o
  -1   8  20       86.23       72.14     18.75 o
   0   8  20      262.55      280.12     30.80 o
   1   8  20       91.71       50.15     14.95 o
   2   8  20       60.66       53.17     22.12 o
   3   8  20      145.91      146.06     25.53 o
   4   8  20      199.16      218.72     22.68 o
   5   8  20      200.22      258.64     23.59 o
   6   8  20       41.78       44.95     11.74 o
   7   8  20      450.69      483.92     39.00 o
   8   8  20      130.40      100.80     16.14 o
   9   8  20       47.81       58.41     13.27 o
  -8   9  20       68.43       68.90     31.17 o
  -7   9  20      124.63      129.72     25.31 o
  -6   9  20      341.24      291.62     27.18 o
  -5   9  20      126.62       91.52     25.81 o
  -4   9  20      277.87      262.31     26.25 o
  -3   9  20      238.89      242.68     21.90 o
  -2   9  20      147.43      122.39     29.11 o
  -1   9  20       87.13       94.52     15.22 o
   0   9  20      536.79      597.99     50.37 o
   1   9  20       89.38       98.22     20.43 o
   2   9  20      147.96      143.38     21.04 o
   3   9  20      234.30      240.42     26.32 o
   4   9  20      271.66      216.12     48.59 o
   5   9  20      130.78      143.08     16.46 o
   6   9  20      344.40      413.21     41.98 o
   7   9  20      122.88       99.08     16.24 o
   8   9  20       71.29       53.14     12.96 o
  -7  10  20      109.54      134.68     41.72 o
  -6  10  20      174.19      169.65     24.83 o
  -5  10  20       65.07       49.74     10.46 o
  -4  10  20      345.42      292.69     33.29 o
  -3  10  20       84.43       74.94     12.88 o
  -2  10  20        0.60       13.08     15.92 o
  -1  10  20      116.04      106.96     13.00 o
   0  10  20       29.29       43.31     11.22 o
   1  10  20      116.76      133.79     18.31 o
   2  10  20        0.38        3.18      5.54 o
   3  10  20       80.35       78.15     17.15 o
   4  10  20      346.35      350.37     29.06 o
   5  10  20       62.13       52.93     11.93 o
   6  10  20      174.20      200.36     17.77 o
   7  10  20      112.70      135.42     54.84 o
  -6  11  20       83.38       67.48     28.00 o
  -5  11  20      191.05      183.32     15.64 o
  -4  11  20      110.62      115.50     12.39 o
  -3  11  20      335.58      302.73     23.38 o
  -2  11  20       57.15       64.80     12.13 o
  -1  11  20       80.36       74.15     11.87 o
   0  11  20        1.88       19.55      6.38 o
   1  11  20       82.51       82.21     12.92 o
   2  11  20       54.25       45.87     10.67 o
   3  11  20      336.27      307.79     30.62 o
   4  11  20      110.98       72.55     14.61 o
   5  11  20      194.36      210.52     31.40 o
   6  11  20       84.30      111.33     17.95 o
  -4  12  20       44.90       46.46     11.52 o
  -3  12  20      150.68      154.14     16.83 o
  -2  12  20        1.03       17.74      6.58 o
  -1  12  20        8.87       26.08      7.57 o
   0  12  20        5.86       23.77      9.03 o
   1  12  20        8.64       29.24      9.51 o
   2  12  20        0.79       15.40     22.94 o
   3  12  20      149.37      176.87     20.06 o
   4  12  20       45.61       33.08     10.17 o
   1   0  21     4362.45     4741.73    295.03 o
   2   0  21      259.86      266.18     26.86 o
   3   0  21     1165.23     1359.05    147.19 o
   4   0  21       10.41        1.65      8.30 o
   5   0  21     1174.09     1460.30    156.69 o
   6   0  21      393.65      464.75     54.72 o
   7   0  21       11.45        4.61     15.63 o
   8   0  21      439.73      463.99     37.87 o
   9   0  21      513.43      610.55     72.65 o
  10   0  21       88.32       47.95     11.72 o
  11   0  21      212.46      236.24     36.76 o
 -11   1  21       90.97       68.34     23.40 o
 -10   1  21       52.64       29.82     25.90 o
  -9   1  21       23.89       28.57     15.36 o
  -8   1  21      149.84      138.16     25.71 o
  -7   1  21      234.65      275.28     30.20 o
  -6   1  21      582.71      627.33     81.26 o
  -5   1  21      806.79      872.71     62.88 o
  -4   1  21     1030.24     1031.22     72.69 o
  -3   1  21     1381.42     1412.84     76.55 o
  -2   1  21      402.99      469.99     28.09 o
  -1   1  21      380.86      332.58     24.33 o
   0   1  21      244.68      268.27     22.64 o
   1   1  21      380.48      307.35     22.36 o
   2   1  21      396.66      440.05     31.16 o
   3   1  21     1369.27     1380.67    144.38 o
   4   1  21     1022.43     1099.38     58.09 o
   5   1  21      817.34      882.03     74.24 o
   6   1  21      578.94      662.12     60.49 o
   7   1  21      244.70      244.69     30.73 o
   8   1  21      154.72      180.07     28.20 o
   9   1  21       24.06       38.39      8.19 o
  10   1  21       53.91       38.88     11.57 o
  11   1  21       90.65      110.33     21.30 o
 -10   2  21       34.03       47.37     14.73 o
  -9   2  21       63.23       52.98     15.77 o
  -8   2  21      104.44       76.11     17.39 o
  -7   2  21      331.25      335.83     91.84 o
  -6   2  21       16.98        3.93     20.50 o
  -5   2  21       46.04       36.16     11.76 o
  -4   2  21      144.36      134.42     22.63 o
  -3   2  21      177.36      202.49     19.95 o
  -2   2  21     1750.19     1806.26    107.74 o
  -1   2  21      136.12      102.64     14.15 o
   0   2  21     1218.32     1251.69     67.31 o
   1   2  21      134.42      104.46     14.93 o
   2   2  21     1727.51     1718.22     96.87 o
   3   2  21      180.62      188.06     19.07 o
   4   2  21      134.53      126.23     23.85 o
   5   2  21       49.07       42.56     11.86 o
   6   2  21       13.57       -6.21     13.68 o
   7   2  21      339.32      367.28     32.12 o
   8   2  21      107.21      128.37     21.66 o
   9   2  21       63.62       42.05     15.49 o
  10   2  21       33.30       19.89     10.86 o
 -10   3  21       94.39      142.35     34.82 o
  -9   3  21       47.60       63.11     21.31 o
  -8   3  21      201.89      244.25     61.44 o
  -7   3  21      193.53      215.02     71.99 o
  -6   3  21        7.61       -0.44     13.48 o
  -5   3  21      371.83      384.31     48.06 o
  -4   3  21      257.65      290.11     20.09 o
  -3   3  21      349.27      342.59     21.53 o
  -2   3  21      121.67      109.49     13.50 o
  -1   3  21      194.29      197.00     14.93 o
   0   3  21      420.09      440.36     23.11 o
   1   3  21      196.31      171.18     21.43 o
   2   3  21      119.24      129.25     27.06 o
   3   3  21      350.60      355.60     25.63 o
   4   3  21      250.43      271.46     26.42 o
   5   3  21      370.68      355.47     28.92 o
   6   3  21        8.98       26.41      7.92 o
   7   3  21      187.17      196.55     46.71 o
   8   3  21      202.57      184.99     23.86 o
   9   3  21       49.57       41.50     13.84 o
  10   3  21       94.73       95.82     15.11 o
 -10   4  21      167.74      194.25     28.46 o
  -9   4  21       73.43      101.00     38.25 o
  -8   4  21       53.26       27.90     26.39 o
  -7   4  21      233.22      244.00     45.85 o
  -6   4  21       92.78      104.84     31.75 o
  -5   4  21      152.60      175.64     21.99 o
  -4   4  21      694.20      722.76     45.98 o
  -3   4  21       47.58       51.79     13.32 o
  -2   4  21      577.71      503.26     36.50 o
  -1   4  21       57.95       78.49     12.58 o
   0   4  21      757.59      774.73     42.00 o
   1   4  21       55.27       63.23     11.71 o
   2   4  21      590.25      535.13     41.29 o
   3   4  21       47.68       52.58     11.05 o
   4   4  21      703.01      745.85     51.58 o
   5   4  21      147.08      137.81     51.76 o
   6   4  21       94.96      109.87     22.29 o
   7   4  21      235.89      234.35     49.94 o
   8   4  21       49.28       51.97     11.49 o
   9   4  21       73.18       13.04     22.26 o
  10   4  21      165.55      182.99     30.93 o
 -10   5  21       79.55       65.12     13.53 o
  -9   5  21       83.09      108.28     26.97 o
  -8   5  21      339.97      286.83     33.25 o
  -7   5  21      175.20      113.88     20.65 o
  -6   5  21      141.64      145.48     23.83 o
  -5   5  21      750.61      840.92     70.26 o
  -4   5  21      228.15      224.37     22.09 o
  -3   5  21     1010.20     1048.93     41.36 o
  -2   5  21      794.24      837.40     46.48 o
  -1   5  21      160.35      222.87     23.07 o
   0   5  21      600.64      543.76     36.79 o
   1   5  21      157.78      164.34     25.36 o
   2   5  21      805.75      708.96    109.71 o
   3   5  21     1005.87     1212.14    106.52 o
   4   5  21      229.45      233.33     24.93 o
   5   5  21      754.57      812.75     63.86 o
   6   5  21      145.10      171.11     27.74 o
   7   5  21      169.77      169.98     30.41 o
   8   5  21      333.19      305.48     34.03 o
   9   5  21       86.16       87.09     13.41 o
  10   5  21       78.30       87.50     18.45 o
  -9   6  21       14.23       22.91     15.27 o
  -8   6  21       81.97       24.78     33.71 o
  -7   6  21      147.47      142.39     22.29 o
  -6   6  21       75.04       84.52     12.25 o
  -5   6  21      277.08      274.37     27.23 o
  -4   6  21        4.78        6.07     11.86 o
  -3   6  21      322.38      330.05     26.84 o
  -2   6  21       57.62       74.35     12.80 o
  -1   6  21       77.12       51.53     17.33 o
   0   6  21      188.39      151.69     31.32 o
   1   6  21       74.25       61.81     15.45 o
   2   6  21       54.09       38.04     11.13 o
   3   6  21      329.80      333.17     33.35 o
   4   6  21        5.03        4.66      8.37 o
   5   6  21      272.15      256.05     40.28 o
   6   6  21       74.88       80.60     16.77 o
   7   6  21      142.78      114.33     18.68 o
   8   6  21       84.28       90.78     14.05 o
   9   6  21       13.10       21.51     16.60 o
  -9   7  21       49.88       23.02      7.42 o
  -8   7  21      337.94      297.45     31.16 o
  -7   7  21       51.77       34.46      7.93 o
  -6   7  21       85.45       96.67     21.27 o
  -5   7  21      501.62      481.85     33.62 o
  -4   7  21       13.94       20.71      8.53 o
  -3   7  21      150.56       88.66     15.28 o
  -2   7  21      150.91       90.33     12.95 o
  -1   7  21       91.13       84.38     13.67 o
   0   7  21      212.91      210.95     24.43 o
   1   7  21       88.09       84.45     24.36 o
   2   7  21      145.18       97.71     45.55 o
   3   7  21      142.95      111.73     44.23 o
   4   7  21       14.69       23.23      9.09 o
   5   7  21      508.71      442.79     73.93 o
   6   7  21       82.31       88.88     15.83 o
   7   7  21       53.89       58.02     14.43 o
   8   7  21      344.29      369.02     41.59 o
   9   7  21       50.21       59.84     11.82 o
  -8   8  21      100.30       86.94     15.03 o
  -7   8  21      117.04      155.38     16.97 o
  -6   8  21       76.58       59.52     11.75 o
  -5   8  21       65.70       88.74     13.53 o
  -4   8  21       34.16       30.44      7.64 o
  -3   8  21       81.44       68.59     11.81 o
  -2   8  21       77.74       61.57     13.15 o
  -1   8  21      724.09      703.24     55.91 o
   0   8  21       50.68       40.26     15.09 o
   1   8  21      728.03      756.54     70.92 o
   2   8  21       74.28       49.58     14.59 o
   3   8  21       82.49       86.13     18.14 o
   4   8  21       31.97       35.71     14.91 o
   5   8  21       63.43       56.31     12.51 o
   6   8  21       79.29       78.61     15.46 o
   7   8  21      116.06      110.60     20.00 o
   8   8  21       98.49      105.21     16.43 o
  -7   9  21       64.20       43.85     21.93 o
  -6   9  21      297.51      283.97     25.99 o
  -5   9  21       10.84       28.42     21.17 o
  -4   9  21        6.37       25.38     14.33 o
  -3   9  21       76.02       58.62     14.37 o
  -2   9  21      806.57      820.47     44.91 o
  -1   9  21      846.98      906.89     45.07 o
   0   9  21       24.73       60.47     16.91 o
   1   9  21      846.22      783.98     64.40 o
   2   9  21      803.11      846.88     52.24 o
   3   9  21       80.16       95.13     14.90 o
   4   9  21        7.16       21.80     13.76 o
   5   9  21       12.18       23.72      7.62 o
   6   9  21      295.97      354.27     36.82 o
   7   9  21       64.02       75.32     19.68 o
  -6  10  21      463.43      430.17     43.93 o
  -5  10  21      473.98      392.64     47.45 o
  -4  10  21       81.61       58.71     15.66 o
  -3  10  21       13.94       24.40      9.88 o
  -2  10  21       93.85       93.73     14.09 o
  -1  10  21       51.74       38.56      8.49 o
   0  10  21       23.59       31.18      6.87 o
   1  10  21       54.66       74.13     13.29 o
   2  10  21       95.09       85.17     26.81 o
   3  10  21       12.57       23.17      6.08 o
   4  10  21       83.96       94.32     16.11 o
   5  10  21      475.14      470.58     49.48 o
   6  10  21      458.25      468.32     56.11 o
  -5  11  21      133.37      110.63     13.28 o
  -4  11  21       19.45       15.86      5.93 o
  -3  11  21      125.90      113.71     16.11 o
  -2  11  21       13.90       25.15      6.46 o
  -1  11  21        9.73       18.90      7.26 o
   0  11  21       40.52       27.21      9.33 o
   1  11  21        9.58       14.84     13.61 o
   2  11  21       12.12        4.82     14.91 o
   3  11  21      123.74      108.40     35.59 o
   4  11  21       19.81       10.67     12.15 o
   5  11  21      134.11      152.32     20.27 o
  -3  12  21       27.10       28.46      7.26 o
  -2  12  21      241.98      241.61     21.03 o
  -1  12  21       95.13       77.39     11.49 o
   0  12  21      177.78      188.77     20.88 o
   1  12  21       91.19      106.91     16.12 o
   2  12  21      241.95      237.19     25.19 o
   3  12  21       25.61       13.95     10.04 o
   0   0  22     2603.35     2664.77    235.92 o
   1   0  22       98.99       83.01     13.71 o
   2   0  22      398.00      390.35     24.73 o
   3   0  22       86.74       89.66     24.67 o
   4   0  22        3.68       20.12      9.06 o
   5   0  22      243.14      236.62     65.81 o
   6   0  22       17.35       12.58     14.94 o
   7   0  22      161.40      232.47     21.06 o
   8   0  22      163.19      226.83     78.00 o
   9   0  22       88.96      101.13     21.57 o
  10   0  22      112.46       80.83     14.94 o
 -10   1  22       46.72       65.59     15.26 o
  -9   1  22      246.08      274.85     33.20 o
  -8   1  22        7.69       23.02     10.63 o
  -7   1  22       82.11       63.21     30.72 o
  -6   1  22       19.44       27.88      9.99 o
  -5   1  22       86.17       92.96     16.05 o
  -4   1  22       75.18       67.18     17.00 o
  -3   1  22      553.63      595.86     34.94 o
  -2   1  22      242.24      244.29     22.54 o
  -1   1  22     1084.48     1204.26     94.32 o
   0   1  22      726.45      738.85     41.85 o
   1   1  22     1099.65     1132.99     66.70 o
   2   1  22      240.59      259.29     26.61 o
   3   1  22      558.78      545.75     69.51 o
   4   1  22       75.56       50.23     14.46 o
   5   1  22       85.14       65.19     37.89 o
   6   1  22       19.10       19.84      8.72 o
   7   1  22       84.49       74.21     30.66 o
   8   1  22        7.50        6.52     14.18 o
   9   1  22      246.36      214.20     21.20 o
  10   1  22       46.35       38.10     15.06 o
 -10   2  22       61.96       99.04     28.69 o
  -9   2  22       28.06       37.29     13.92 o
  -8   2  22       18.48       35.34     10.32 o
  -7   2  22       89.28       62.48     16.14 o
  -6   2  22       60.88       74.51     17.58 o
  -5   2  22       63.87       40.08      8.35 o
  -4   2  22       81.28       85.15     17.60 o
  -3   2  22      107.15       85.85     21.34 o
  -2   2  22      432.40      420.17     27.70 o
  -1   2  22       39.24       23.53      7.13 o
   0   2  22      117.05      119.00     17.16 o
   1   2  22       40.07       25.11      8.12 o
   2   2  22      417.22      384.45     48.24 o
   3   2  22      106.79       98.09     18.64 o
   4   2  22       81.10       87.01     19.12 o
   5   2  22       64.96       24.53     36.37 o
   6   2  22       61.77       74.14     19.52 o
   7   2  22       89.01      121.15     20.33 o
   8   2  22       20.82       49.40     17.47 o
   9   2  22       27.95       36.61     10.61 o
  10   2  22       59.91       62.06     12.39 o
 -10   3  22       96.30      113.33     36.25 o
  -9   3  22       22.23       46.60     15.78 o
  -8   3  22       54.35       47.03     40.85 o
  -7   3  22       26.08       23.60     15.03 o
  -6   3  22       13.76       12.86     12.61 o
  -5   3  22      157.24      163.47     20.78 o
  -4   3  22      220.21      248.94     23.59 o
  -3   3  22       11.20       19.47      7.46 o
  -2   3  22      215.65      247.92     20.96 o
  -1   3  22      514.95      487.67     27.66 o
   0   3  22      256.71      239.53     18.51 o
   1   3  22      502.65      472.55     32.47 o
   2   3  22      213.19      217.73     22.68 o
   3   3  22        8.88       26.60     10.29 o
   4   3  22      216.71      214.74     63.09 o
   5   3  22      156.83      130.45     20.59 o
   6   3  22       12.85       29.23     16.38 o
   7   3  22       27.54       36.44     16.00 o
   8   3  22       54.35       58.79     12.30 o
   9   3  22       21.95       27.97     18.24 o
  10   3  22       96.73      103.93     48.50 o
 -10   4  22      168.44      192.00     42.08 o
  -9   4  22       61.84       84.39     43.57 o
  -8   4  22      112.48      104.32     15.47 o
  -7   4  22      114.55      111.21     20.30 o
  -6   4  22       14.95       15.70      6.95 o
  -5   4  22      274.99      254.14     31.16 o
  -4   4  22      491.07      508.72     33.41 o
  -3   4  22      289.53      321.80     24.90 o
  -2   4  22      415.85      477.37     29.78 o
  -1   4  22      676.80      717.47     40.09 o
   0   4  22       86.03      136.30     18.15 o
   1   4  22      675.47      710.09     40.54 o
   2   4  22      427.08      502.13     54.49 o
   3   4  22      295.65      280.67     41.32 o
   4   4  22      495.09      460.87     69.60 o
   5   4  22      274.38      268.82     28.63 o
   6   4  22       14.60       48.17     19.59 o
   7   4  22      113.98      156.40     23.56 o
   8   4  22      108.29      109.33     20.07 o
   9   4  22       62.11       89.45     18.61 o
  10   4  22      166.71      171.44     32.12 o
  -9   5  22       27.29       34.22     11.22 o
  -8   5  22       38.84       48.89     18.90 o
  -7   5  22       25.20       45.43     11.11 o
  -6   5  22      215.43      202.56     23.44 o
  -5   5  22       94.62       72.44     16.13 o
  -4   5  22        7.38       11.45      9.15 o
  -3   5  22      372.39      367.94     27.66 o
  -2   5  22       15.01       15.85     13.60 o
  -1   5  22       76.74       75.80     14.19 o
   0   5  22       17.08       -5.79      8.73 o
   1   5  22       68.42       94.21     17.58 o
   2   5  22       15.81       25.87      8.33 o
   3   5  22      374.80      318.16     46.28 o
   4   5  22        7.03       40.63     12.78 o
   5   5  22       93.80       77.58     20.26 o
   6   5  22      213.55      148.51     21.91 o
   7   5  22       25.40       18.56     11.64 o
   8   5  22       37.34       53.96     11.03 o
   9   5  22       25.34       12.99     10.69 o
  -9   6  22       52.63       22.06     11.08 o
  -8   6  22       29.03       20.01      7.00 o
  -7   6  22       47.36       34.61     10.26 o
  -6   6  22       90.07       96.31     15.63 o
  -5   6  22       71.51       51.86     10.25 o
  -4   6  22      230.79      274.21     25.97 o
  -3   6  22       57.14       68.86     14.41 o
  -2   6  22       39.75       34.68      8.29 o
  -1   6  22      180.53      177.30     22.57 o
   0   6  22     2523.90     2303.19    234.24 o
   1   6  22      181.69      156.10     25.71 o
   2   6  22       34.93       42.50     20.05 o
   3   6  22       59.36       65.94     25.16 o
   4   6  22      232.54      273.96     28.32 o
   5   6  22       73.62       93.03     17.08 o
   6   6  22       90.25       72.87     27.68 o
   7   6  22       49.68       57.37     12.26 o
   8   6  22       26.97       32.47     14.47 o
   9   6  22       53.63       73.44     26.53 o
  -8   7  22       33.33       17.02      8.12 o
  -7   7  22      396.53      401.08     43.25 o
  -6   7  22        5.38       24.89      6.56 o
  -5   7  22      102.64       82.06     15.26 o
  -4   7  22      100.51      124.26     16.73 o
  -3   7  22      367.71      324.64     23.57 o
  -2   7  22      101.19      115.71     18.77 o
  -1   7  22        3.29       10.07      7.83 o
   0   7  22        0.28       30.96     10.31 o
   1   7  22        2.16        8.31     17.24 o
   2   7  22      100.54       92.37     20.81 o
   3   7  22      372.51      316.86     27.41 o
   4   7  22       97.04      129.48     19.99 o
   5   7  22      102.19      102.05     28.55 o
   6   7  22        5.99       33.40     14.94 o
   7   7  22      396.04      399.38     53.36 o
   8   7  22       34.03       64.36     13.96 o
  -7   8  22      494.21      438.97     53.16 o
  -6   8  22      137.42      146.74     16.20 o
  -5   8  22       21.90       20.91      7.83 o
  -4   8  22      270.99      237.01     21.30 o
  -3   8  22      335.81      332.49     29.97 o
  -2   8  22       73.65      101.73     20.20 o
  -1   8  22      222.07      237.10     21.21 o
   0   8  22      531.77      525.49     57.36 o
   1   8  22      224.98      213.53     30.63 o
   2   8  22       68.70       57.30     18.20 o
   3   8  22      332.44      266.83     41.12 o
   4   8  22      270.73      301.58     24.17 o
   5   8  22       21.81       19.85      8.44 o
   6   8  22      137.58      117.52     37.70 o
   7   8  22      497.20      496.07     51.66 o
  -7   9  22       23.13       28.05      7.80 o
  -6   9  22       51.55       69.48     13.15 o
  -5   9  22       59.22       48.46     10.43 o
  -4   9  22      205.58      206.12     18.88 o
  -3   9  22      117.78      114.32     16.18 o
  -2   9  22      120.62       95.20     21.46 o
  -1   9  22      287.32      266.58     25.38 o
   0   9  22       54.48       25.09     21.58 o
   1   9  22      280.69      242.87     28.84 o
   2   9  22      120.72       65.50     20.19 o
   3   9  22      113.25      102.30     13.77 o
   4   9  22      197.93      215.34     23.39 o
   5   9  22       59.58       77.26     21.92 o
   6   9  22       50.62       31.98     20.95 o
   7   9  22       23.94        7.89      7.40 o
  -5  10  22      130.42      142.30     33.54 o
  -4  10  22        0.18        5.32      6.94 o
  -3  10  22       19.12       35.22      9.53 o
  -2  10  22       28.91       31.46     13.16 o
  -1  10  22       33.41       45.15      9.80 o
   0  10  22      206.54      186.50     18.04 o
   1  10  22       32.56       43.07     19.10 o
   2  10  22       29.59       39.13     14.46 o
   3  10  22       20.55       51.36     13.77 o
   4  10  22        0.13       12.92      9.56 o
   5  10  22      128.33      120.98     19.48 o
  -4  11  22        7.38       14.97      6.62 o
  -3  11  22      116.32       86.96     11.56 o
  -2  11  22       94.69       95.08     15.18 o
  -1  11  22      156.11      141.54     15.32 o
   0  11  22        8.62       27.75      9.35 o
   1  11  22      157.80      189.11     31.47 o
   2  11  22       97.17       86.46     15.83 o
   3  11  22      119.75      108.10     17.41 o
   4  11  22        6.81       18.00      9.29 o
   1   0  23       18.63       39.63     19.47 o
   2   0  23      567.81      670.60     58.88 o
   3   0  23        0.72       10.24      7.35 o
   4   0  23      114.27      168.84     38.61 o
   5   0  23       88.69      126.03     24.22 o
   6   0  23      785.79      961.80    111.29 o
   7   0  23       24.21       52.62     13.57 o
   8   0  23      978.40      977.01    131.19 o
   9   0  23       54.06       75.46     17.48 o
  10   0  23       13.62       33.63      9.74 o
 -10   1  23      129.09      122.30     23.16 o
  -9   1  23       96.28       83.27     32.69 o
  -8   1  23       54.61       56.95     13.99 o
  -7   1  23       19.65       48.48     15.02 o
  -6   1  23      164.65      191.53     42.14 o
  -5   1  23       33.31       23.42      8.55 o
  -4   1  23      399.40      443.61     36.19 o
  -3   1  23       28.93       32.35      9.04 o
  -2   1  23     1190.12     1294.65     37.26 o
  -1   1  23      419.02      400.25     29.54 o
   0   1  23       10.85       13.37     12.53 o
   1   1  23      418.20      452.24     37.98 o
   2   1  23     1194.67     1214.79     40.64 o
   3   1  23       30.51       21.46     11.14 o
   4   1  23      404.31      450.73     44.34 o
   5   1  23       37.74       33.55     13.36 o
   6   1  23      165.17      215.33     30.43 o
   7   1  23       19.17       34.95     11.33 o
   8   1  23       54.02       49.86     24.78 o
   9   1  23       92.63       99.75     20.07 o
  10   1  23      128.70      135.52     19.58 o
  -9   2  23      104.35       62.43     19.93 o
  -8   2  23      129.25      145.19     24.61 o
  -7   2  23       72.31       69.68     19.52 o
  -6   2  23      295.81      292.10     31.66 o
  -5   2  23       81.70       62.80     17.45 o
  -4   2  23      765.82      690.10     56.70 o
  -3   2  23      145.82      178.30     20.84 o
  -2   2  23      117.45      112.84     21.77 o
  -1   2  23      482.05      472.40     31.98 o
   0   2  23      351.11      325.61     24.20 o
   1   2  23      486.49      449.92     35.09 o
   2   2  23      116.89      127.95     24.27 o
   3   2  23      142.42      168.43     39.63 o
   4   2  23      779.24      768.94     65.03 o
   5   2  23       78.51       87.29     38.22 o
   6   2  23      299.69      297.48     50.74 o
   7   2  23       70.01       58.63     20.80 o
   8   2  23      122.65       98.94     25.43 o
   9   2  23      103.91      116.91     25.85 o
  -9   3  23      107.75      104.55     41.93 o
  -8   3  23      100.14       97.92     18.76 o
  -7   3  23      280.13      283.04     30.33 o
  -6   3  23        0.55        8.69     10.97 o
  -5   3  23      212.06      230.08     25.84 o
  -4   3  23       21.06       42.30     11.04 o
  -3   3  23      562.29      605.64     48.92 o
  -2   3  23       28.92       20.24      7.53 o
  -1   3  23       40.37       24.53      8.72 o
   0   3  23      210.12      178.92     17.71 o
   1   3  23       39.94       31.24      7.45 o
   2   3  23       27.21       36.31     10.84 o
   3   3  23      566.16      540.07     78.39 o
   4   3  23       22.49       14.21     29.53 o
   5   3  23      214.22      198.38     42.86 o
   6   3  23        0.74       13.96      9.89 o
   7   3  23      272.52      239.73     30.13 o
   8   3  23      101.82      106.81     21.81 o
   9   3  23      109.47      152.63     23.58 o
  -9   4  23       72.54       56.37     23.85 o
  -8   4  23       14.97        9.81      8.60 o
  -7   4  23        7.52       10.97      6.00 o
  -6   4  23      158.49      143.90     22.99 o
  -5   4  23       55.98       53.96     11.84 o
  -4   4  23      404.99      402.86     28.11 o
  -3   4  23      195.29      211.02     21.33 o
  -2   4  23      159.34      165.34     17.96 o
  -1   4  23       94.02       97.69     15.17 o
   0   4  23      237.06      192.16     18.84 o
   1   4  23       95.19       76.06     12.64 o
   2   4  23      158.25      179.03     28.31 o
   3   4  23      197.69      184.42     42.32 o
   4   4  23      408.72      396.57     36.74 o
   5   4  23       58.24       53.43     15.92 o
   6   4  23      152.63      163.69     26.05 o
   7   4  23        6.85       21.10     15.72 o
   8   4  23       15.71       69.31     29.80 o
   9   4  23       72.93       87.61     18.29 o
  -9   5  23      160.01      136.01     34.28 o
  -8   5  23        2.47       25.16      9.56 o
  -7   5  23       16.53       27.64     12.21 o
  -6   5  23      184.94      182.95     17.49 o
  -5   5  23      164.09      180.74     21.09 o
  -4   5  23      137.71      124.31     32.65 o
  -3   5  23       48.38       66.55     13.94 o
  -2   5  23      186.89      184.38     21.17 o
  -1   5  23        1.48       15.37      7.14 o
   0   5  23      332.57      352.94     24.56 o
   1   5  23        1.25       22.80      6.71 o
   2   5  23      181.29      170.40     22.26 o
   3   5  23       47.49       61.32     27.64 o
   4   5  23      138.27      116.03     51.55 o
   5   5  23      165.26      137.79     22.06 o
   6   5  23      183.49      175.63     23.35 o
   7   5  23       14.24       25.08      9.95 o
   8   5  23        2.20       12.38      8.70 o
   9   5  23      159.31      203.85     25.25 o
  -8   6  23      353.03      294.15     43.15 o
  -7   6  23      135.16      129.83     19.42 o
  -6   6  23      223.53      200.70     34.60 o
  -5   6  23       70.87       68.57     12.11 o
  -4   6  23       65.34       57.27     19.20 o
  -3   6  23      233.92      203.66     23.10 o
  -2   6  23      284.06      292.70     35.93 o
  -1   6  23      379.14      416.40     27.33 o
   0   6  23      262.72      217.44     31.92 o
   1   6  23      378.51      438.27     33.82 o
   2   6  23      282.55      289.27     34.94 o
   3   6  23      233.85      195.25     26.15 o
   4   6  23       63.61       50.52     14.47 o
   5   6  23       70.50       60.89     17.14 o
   6   6  23      221.87      221.15     26.28 o
   7   6  23      135.45      138.02     24.20 o
   8   6  23      355.75      400.48     45.42 o
  -7   7  23      112.07      136.64     17.23 o
  -6   7  23       21.18       26.66      8.73 o
  -5   7  23      203.17      176.07     18.52 o
  -4   7  23       27.13       31.31      6.39 o
  -3   7  23      110.47      107.82     15.78 o
  -2   7  23      141.87      122.74     28.11 o
  -1   7  23       52.90       29.46      9.44 o
   0   7  23       58.56       23.74      7.69 o
   1   7  23       52.28       59.96     14.94 o
   2   7  23      143.16      127.19     34.52 o
   3   7  23      110.70      110.29     21.31 o
   4   7  23       26.87       42.89     14.06 o
   5   7  23      202.82      189.39     26.65 o
   6   7  23       21.75       15.87     18.84 o
   7   7  23      113.61      152.46     19.44 o
  -7   8  23       46.84       38.57     10.84 o
  -6   8  23      208.16      194.96     20.12 o
  -5   8  23       11.40       19.20      8.08 o
  -4   8  23      310.85      271.82     25.85 o
  -3   8  23      142.84      131.28     17.52 o
  -2   8  23       34.53       23.36     18.33 o
  -1   8  23      171.50      121.34     16.69 o
   0   8  23       41.20       29.52      8.10 o
   1   8  23      170.77      138.82     22.62 o
   2   8  23       32.24       33.93      9.23 o
   3   8  23      140.55      168.53     25.29 o
   4   8  23      306.90      280.52     26.58 o
   5   8  23       12.17       18.47     17.27 o
   6   8  23      215.21      225.02     24.81 o
   7   8  23       45.20       40.71     13.02 o
  -6   9  23       28.54       33.16     10.11 o
  -5   9  23       72.55       58.31     15.40 o
  -4   9  23      173.73      127.19     19.02 o
  -3   9  23       23.41       29.41      8.93 o
  -2   9  23       13.00       38.60     13.18 o
  -1   9  23       54.05       40.41     10.71 o
   0   9  23       82.00       81.24     14.70 o
   1   9  23       53.61       45.61     14.32 o
   2   9  23       11.50       31.72      9.58 o
   3   9  23       23.69       30.93     11.67 o
   4   9  23      170.48      147.29     22.82 o
   5   9  23       68.79       93.67     15.40 o
   6   9  23       28.74       31.52     26.34 o
  -4  10  23       40.01       48.74     12.28 o
  -3  10  23      101.20       83.87     11.72 o
  -2  10  23       52.51       37.17      9.28 o
  -1  10  23      140.14      117.29     17.77 o
   0  10  23       80.38       72.13     20.14 o
   1  10  23      141.74      152.88     18.48 o
   2  10  23       50.58       44.22     10.77 o
   3  10  23       99.46      102.26     16.03 o
   4  10  23       42.54       26.27      9.66 o
  -2  11  23       23.61       31.90      8.66 o
  -1  11  23      253.58      256.65     23.15 o
   0  11  23       82.59      111.27     17.77 o
   1  11  23      254.82      269.10     26.71 o
   2  11  23       21.51       18.21     12.66 o
   0   0  24      361.28      395.92     55.23 o
   1   0  24       49.92       64.20     16.58 o
   2   0  24       75.69       53.91     13.51 o
   3   0  24      171.79      160.55     20.10 o
   4   0  24       34.26       57.10     12.80 o
   5   0  24       26.80       47.09     34.73 o
   6   0  24      170.86      201.51     47.94 o
   7   0  24       12.64       34.76     28.93 o
   8   0  24      465.03      541.38    165.12 o
   9   0  24      234.50      240.41     32.10 o
  -9   1  24      102.89       91.23     18.41 o
  -8   1  24      156.94      143.34     30.66 o
  -7   1  24        1.85       23.35      8.65 o
  -6   1  24        0.59       31.60     11.73 o
  -5   1  24      402.69      442.74     24.45 o
  -4   1  24       65.89      114.20     20.58 o
  -3   1  24      739.36      912.80     66.25 o
  -2   1  24      119.34      149.55     20.87 o
  -1   1  24      993.63      945.78     60.00 o
   0   1  24       42.17       37.57     10.47 o
   1   1  24     1017.02     1025.02     82.75 o
   2   1  24      115.75      116.77     17.64 o
   3   1  24      734.05      768.45     54.30 o
   4   1  24       65.13       77.21     16.84 o
   5   1  24      403.38      425.39     33.61 o
   6   1  24        0.52       11.64     10.12 o
   7   1  24        1.58       18.22     13.05 o
   8   1  24      160.87      189.36     50.54 o
   9   1  24       98.59       64.00     18.63 o
  -9   2  24      217.65      217.85     48.24 o
  -8   2  24      222.65      216.15     30.33 o
  -7   2  24       55.56       42.06      9.91 o
  -6   2  24       52.07       73.54     13.59 o
  -5   2  24       88.15      108.52     16.13 o
  -4   2  24       54.69       64.80     17.83 o
  -3   2  24       43.15       37.92      9.63 o
  -2   2  24      541.71      528.70     41.95 o
  -1   2  24      367.78      395.54     39.20 o
   0   2  24        0.04       12.12      9.66 o
   1   2  24      365.13      353.06     32.02 o
   2   2  24      548.36      509.90     51.60 o
   3   2  24       45.03       34.25     15.84 o
   4   2  24       53.12       46.35     13.80 o
   5   2  24       87.63      106.65     30.30 o
   6   2  24       53.07       50.24     13.96 o
   7   2  24       54.53       48.03     13.74 o
   8   2  24      220.73      208.92     21.60 o
   9   2  24      223.49      218.66     40.42 o
  -9   3  24      126.09      111.57     21.27 o
  -8   3  24       49.00       34.24      8.41 o
  -7   3  24       66.73       65.52     13.59 o
  -6   3  24      136.06      110.17     28.31 o
  -5   3  24       60.86       50.47     13.26 o
  -4   3  24      177.22      208.86     24.21 o
  -3   3  24        8.41       27.90      8.82 o
  -2   3  24      112.31      111.03     14.88 o
  -1   3  24      198.23      181.01     22.81 o
   0   3  24     1350.04     1511.63     41.30 o
   1   3  24      207.70      198.23     18.39 o
   2   3  24      111.84       96.02     12.07 o
   3   3  24        9.91      -13.09     22.12 o
   4   3  24      180.13      109.20     35.15 o
   5   3  24       62.71       26.66     21.46 o
   6   3  24      134.62      129.70     28.57 o
   7   3  24       65.97       89.73     19.83 o
   8   3  24       52.07       31.68     17.21 o
   9   3  24      121.70       99.24     16.81 o
  -8   4  24       59.60       46.05     14.38 o
  -7   4  24      103.77       81.11     17.43 o
  -6   4  24      126.30       98.77     27.15 o
  -5   4  24       97.57      113.41     16.40 o
  -4   4  24      345.27      387.45     31.80 o
  -3   4  24       27.30       35.78      8.27 o
  -2   4  24      160.62      135.71     17.94 o
  -1   4  24       22.64       17.18      6.66 o
   0   4  24      254.67      215.02     21.63 o
   1   4  24       19.97       10.51      8.74 o
   2   4  24      159.53      121.99     21.58 o
   3   4  24       29.58       25.99     10.69 o
   4   4  24      343.51      356.31     54.89 o
   5   4  24       96.36      131.16     21.54 o
   6   4  24      128.08      100.36     22.29 o
   7   4  24      101.16       47.40     21.04 o
   8   4  24       61.24       82.62     22.71 o
  -8   5  24       28.81       55.61     12.66 o
  -7   5  24       77.21       83.75     14.51 o
  -6   5  24      135.90      157.08     20.15 o
  -5   5  24      139.63      168.17     23.76 o
  -4   5  24       96.10       95.11     16.32 o
  -3   5  24        3.47       13.74      8.81 o
  -2   5  24      235.23      235.47     18.52 o
  -1   5  24       36.63       36.99     11.92 o
   0   5  24      771.84      719.95     45.53 o
   1   5  24       33.27       24.13      9.52 o
   2   5  24      229.87      189.74     24.27 o
   3   5  24        3.47       31.09     11.01 o
   4   5  24       97.83      107.77     18.63 o
   5   5  24      137.55      149.79     20.50 o
   6   5  24      133.98      108.90     53.61 o
   7   5  24       74.83       71.53     13.37 o
   8   5  24       30.43       17.13     20.11 o
  -7   6  24       65.26       51.08     11.56 o
  -6   6  24      119.72      113.30     19.62 o
  -5   6  24      122.16      108.47     14.24 o
  -4   6  24      143.64      131.74     17.25 o
  -3   6  24      303.69      307.25     23.64 o
  -2   6  24      190.32      212.17     24.44 o
  -1   6  24       35.21       35.66     14.86 o
   0   6  24      341.96      282.82     36.28 o
   1   6  24       38.49       44.63     14.76 o
   2   6  24      183.94      207.01     29.90 o
   3   6  24      300.91      305.52     27.41 o
   4   6  24      148.37      163.13     22.41 o
   5   6  24      119.30       83.28     15.79 o
   6   6  24      117.88      136.98     19.96 o
   7   6  24       65.10       40.84     12.81 o
  -7   7  24      225.60      210.55     31.66 o
  -6   7  24      202.12      180.92     20.95 o
  -5   7  24       62.14       54.05     10.94 o
  -4   7  24      275.88      220.79     29.44 o
  -3   7  24      402.43      376.09     54.40 o
  -2   7  24       30.25       26.66      7.58 o
  -1   7  24      628.77      629.28     41.35 o
   0   7  24       53.29       23.22     11.90 o
   1   7  24      629.09      663.64     51.80 o
   2   7  24       27.74       11.76     10.12 o
   3   7  24      400.10      428.14     37.89 o
   4   7  24      275.31      267.04     30.39 o
   5   7  24       59.54       37.89      8.86 o
   6   7  24      203.65      241.92     24.03 o
   7   7  24      225.86      280.29     30.49 o
  -6   8  24       57.36       75.19     13.27 o
  -5   8  24      343.99      343.65     38.42 o
  -4   8  24       24.00       44.65     10.45 o
  -3   8  24      186.01      131.73     18.69 o
  -2   8  24       65.21       67.54     12.84 o
  -1   8  24      227.36      194.31     19.19 o
   0   8  24       11.45        6.65     10.02 o
   1   8  24      222.94      236.59     26.61 o
   2   8  24       63.04       83.83     19.66 o
   3   8  24      190.58      223.79     22.39 o
   4   8  24       24.33       11.80      7.34 o
   5   8  24      343.99      394.07     40.45 o
   6   8  24       59.85       41.86     10.55 o
  -5   9  24      117.72      105.75     14.84 o
  -4   9  24       53.35       44.83     10.47 o
  -3   9  24        2.84       14.43      7.84 o
  -2   9  24      113.60      114.32     17.77 o
  -1   9  24       36.31       33.24      9.20 o
   0   9  24      220.92      220.70     22.42 o
   1   9  24       38.27       49.03     12.75 o
   2   9  24      117.81      112.17     21.13 o
   3   9  24        3.41       -0.55      8.45 o
   4   9  24       50.58       35.45     25.68 o
   5   9  24      119.70      107.79     19.10 o
  -3  10  24       23.93       17.84     10.94 o
  -2  10  24       73.72       54.76     12.09 o
  -1  10  24       32.79       30.72      8.51 o
   0  10  24        7.98       10.38      8.67 o
   1  10  24       31.36       29.98      9.45 o
   2  10  24       76.61       43.63     11.66 o
   3  10  24       24.66       44.68     12.61 o
   1   0  25        1.87       11.19      6.93 o
   2   0  25      235.36      204.33     22.61 o
   3   0  25      335.29      276.87     26.02 o
   4   0  25       65.28       39.05     10.77 o
   5   0  25      141.04      165.56     26.40 o
   6   0  25      284.79      316.89     30.47 o
   7   0  25       42.41       47.26     12.62 o
   8   0  25       63.59       45.04     27.52 o
  -8   1  25       42.17       47.17     19.99 o
  -7   1  25       31.54       33.41     11.18 o
  -6   1  25       62.19       45.48     16.84 o
  -5   1  25      142.73      145.12     21.40 o
  -4   1  25       83.58       43.90     11.83 o
  -3   1  25       81.90       90.13     17.53 o
  -2   1  25      125.62      156.84     20.54 o
  -1   1  25      423.06      446.09     38.91 o
   0   1  25       53.90       50.27     10.87 o
   1   1  25      425.07      411.02     39.24 o
   2   1  25      129.36      124.76     37.75 o
   3   1  25       84.73       65.84     13.83 o
   4   1  25       89.69       71.07     28.39 o
   5   1  25      140.72      116.19     22.81 o
   6   1  25       58.60       67.11     17.58 o
   7   1  25       31.21       55.82     18.45 o
   8   1  25       40.94       62.10     31.71 o
  -8   2  25      264.51      295.69     73.01 o
  -7   2  25      128.36      139.73     19.96 o
  -6   2  25      110.97      129.01     22.84 o
  -5   2  25      340.10      428.56     39.18 o
  -4   2  25      109.57      111.11     20.72 o
  -3   2  25      870.45     1011.12     42.03 o
  -2   2  25      173.48      154.61     21.27 o
  -1   2  25      263.44      269.12     27.38 o
   0   2  25      177.56      161.83     22.16 o
   1   2  25      266.64      285.91     43.16 o
   2   2  25      171.50      116.63     39.93 o
   3   2  25      866.29      931.74     77.08 o
   4   2  25      108.41       91.51     23.13 o
   5   2  25      331.98      324.74     42.09 o
   6   2  25      108.46      120.73     21.62 o
   7   2  25      125.57       90.50     19.01 o
   8   2  25      262.53      256.80     38.24 o
  -8   3  25      214.34      235.73     27.41 o
  -7   3  25       75.04       71.96     18.26 o
  -6   3  25      159.16      149.05     18.57 o
  -5   3  25       72.79       94.69     14.22 o
  -4   3  25      180.08      182.79     21.94 o
  -3   3  25       11.55       42.17     11.88 o
  -2   3  25      127.49      106.54     18.26 o
  -1   3  25       25.16       45.23     11.02 o
   0   3  25      400.06      376.81     37.74 o
   1   3  25       24.25       19.23      5.07 o
   2   3  25      133.06      156.08     34.16 o
   3   3  25       12.33       34.01     14.29 o
   4   3  25      171.26      173.46     40.52 o
   5   3  25       72.02       79.20     24.80 o
   6   3  25      165.46      116.79     29.41 o
   7   3  25       74.83       43.81     23.85 o
   8   3  25      213.02      228.26     27.41 o
  -8   4  25      109.76      139.70     22.58 o
  -7   4  25      271.83      346.44     40.24 o
  -6   4  25       15.87       22.38     10.54 o
  -5   4  25      216.61      218.42     24.44 o
  -4   4  25       28.72       49.09     11.79 o
  -3   4  25      412.02      414.16     33.49 o
  -2   4  25      145.65      133.36     15.63 o
  -1   4  25       51.71       51.82     11.53 o
   0   4  25       33.64       22.15      7.18 o
   1   4  25       49.92       58.82     17.88 o
   2   4  25      141.29      137.41     25.79 o
   3   4  25      406.45      413.19     63.30 o
   4   4  25       29.88       22.15     22.71 o
   5   4  25      220.72      180.92     48.32 o
   6   4  25       15.94       41.18     19.96 o
   7   4  25      276.35      315.59     63.30 o
   8   4  25      112.68      127.45     24.38 o
  -7   5  25      139.94      169.05     26.28 o
  -6   5  25       46.54       78.06     14.05 o
  -5   5  25       20.18       15.67     12.28 o
  -4   5  25       21.87       30.31      6.49 o
  -3   5  25       83.03       95.83     12.92 o
  -2   5  25      291.93      328.25     27.53 o
  -1   5  25      336.57      326.77     23.89 o
   0   5  25      147.56      166.36     22.83 o
   1   5  25      333.06      328.09     28.58 o
   2   5  25      286.85      290.97     28.04 o
   3   5  25       83.50       65.84     16.40 o
   4   5  25       24.88       60.64     16.91 o
   5   5  25       21.17       24.35     11.00 o
   6   5  25       45.59       49.93     26.12 o
   7   5  25      137.95      160.48     20.59 o
  -7   6  25       41.66       40.06     22.90 o
  -6   6  25       71.97       28.74     13.76 o
  -5   6  25      291.55      290.78     27.70 o
  -4   6  25       30.81       43.40     10.26 o
  -3   6  25       27.18       32.94      9.27 o
  -2   6  25       62.34       52.24     12.09 o
  -1   6  25        8.46       17.75     10.82 o
   0   6  25       64.94       59.30     12.86 o
   1   6  25        7.95       25.36      6.81 o
   2   6  25       65.23       38.13     17.18 o
   3   6  25       25.18       29.50     10.18 o
   4   6  25       30.04       33.40     10.21 o
   5   6  25      289.33      282.78     31.54 o
   6   6  25       73.10       76.69     13.43 o
   7   6  25       44.05       44.59     15.00 o
  -6   7  25       82.44       89.01     14.85 o
  -5   7  25      131.76      149.13     18.21 o
  -4   7  25      219.08      184.76     29.11 o
  -3   7  25       31.51       40.61     11.68 o
  -2   7  25        1.88        6.55      7.93 o
  -1   7  25       98.45       73.39     13.38 o
   0   7  25       65.07       53.48     23.19 o
   1   7  25      100.44       98.19     16.83 o
   2   7  25        2.40        7.03     10.28 o
   3   7  25       30.77       43.95     13.50 o
   4   7  25      227.00      228.85     25.67 o
   5   7  25      129.97      119.91     17.69 o
   6   7  25       78.45       73.87     16.47 o
  -5   8  25       33.84       33.85     10.93 o
  -4   8  25       46.09       74.66     14.87 o
  -3   8  25      220.35      234.19     21.26 o
  -2   8  25        1.39        9.65      8.95 o
  -1   8  25      229.83      203.06     21.04 o
   0   8  25      140.03      176.32     27.54 o
   1   8  25      227.18      219.44     37.06 o
   2   8  25        0.95        7.14     22.12 o
   3   8  25      224.43      179.07     24.62 o
   4   8  25       47.54       47.76     20.82 o
   5   8  25       36.01       49.11     14.54 o
  -3   9  25       28.06       43.66     11.93 o
  -2   9  25      114.36       68.97     14.64 o
  -1   9  25       21.89       21.66      8.83 o
   0   9  25      176.46      150.68     19.55 o
   1   9  25       24.03       46.62     16.00 o
   2   9  25      112.76       84.71     18.83 o
   3   9  25       26.32       26.68     10.01 o
   0  10  25       94.94       79.56     15.66 o
   0   0  26      592.27      740.56     90.49 o
   1   0  26      585.62      672.81     44.72 o
   2   0  26       58.71       53.80     21.14 o
   3   0  26      190.95      158.42     21.80 o
   4   0  26       71.20       77.13     12.77 o
   5   0  26       66.00       95.30     15.44 o
   6   0  26        5.71       24.85     30.81 o
   7   0  26       21.53       16.25     16.86 o
   8   0  26      248.00      240.71     33.16 o
  -8   1  26       73.85       88.55     17.00 o
  -7   1  26       32.51       43.01     15.24 o
  -6   1  26       38.38       57.59     29.65 o
  -5   1  26       30.08       28.43      8.00 o
  -4   1  26       20.81       47.54     24.47 o
  -3   1  26        7.88        4.33      7.66 o
  -2   1  26       46.16       36.21      9.96 o
  -1   1  26      120.32       94.36     20.78 o
   0   1  26      195.36      181.91     27.62 o
   1   1  26      120.16       81.11     17.43 o
   2   1  26       40.94       39.95     15.75 o
   3   1  26        8.10        6.40      7.04 o
   4   1  26       22.78       31.25     10.67 o
   5   1  26       30.17       29.07     10.27 o
   6   1  26       38.01       15.99     13.00 o
   7   1  26       32.42       53.65     15.45 o
   8   1  26       78.59       77.59     17.18 o
  -8   2  26       40.79       45.28     12.36 o
  -7   2  26       44.39       65.60     25.56 o
  -6   2  26      172.50      167.32     20.35 o
  -5   2  26       28.03       37.22     10.52 o
  -4   2  26       54.12       54.23     16.95 o
  -3   2  26       77.81       79.54     12.10 o
  -2   2  26       86.90       77.10     17.62 o
  -1   2  26      963.53      998.56     40.78 o
   0   2  26       65.32       53.08     12.71 o
   1   2  26      954.15     1004.98    104.93 o
   2   2  26       86.55       61.82     12.91 o
   3   2  26       76.69       75.65     18.86 o
   4   2  26       54.42       87.03     30.36 o
   5   2  26       27.17        3.97     10.62 o
   6   2  26      170.51      179.68     32.28 o
   7   2  26       46.64       34.89     23.43 o
   8   2  26       40.61       20.99     23.34 o
  -7   3  26      265.85      252.60     58.97 o
  -6   3  26       69.20       36.11     23.58 o
  -5   3  26       37.22       17.07     13.98 o
  -4   3  26       42.60       31.75      8.15 o
  -3   3  26      229.93      232.01     25.74 o
  -2   3  26      356.86      330.15     32.99 o
  -1   3  26        6.71       28.84      9.97 o
   0   3  26        8.82        3.60      7.47 o
   1   3  26        6.70       16.84      9.75 o
   2   3  26      355.96      292.02     33.93 o
   3   3  26      230.77      236.33     64.61 o
   4   3  26       43.86       45.01     21.10 o
   5   3  26       38.12       69.04     28.45 o
   6   3  26       68.29       95.81     27.91 o
   7   3  26      267.18      239.32     45.49 o
  -7   4  26       20.95       13.90      8.79 o
  -6   4  26       95.27       81.28     17.12 o
  -5   4  26       34.43       34.83     10.65 o
  -4   4  26      155.54      137.03     18.17 o
  -3   4  26      120.68       86.53     20.62 o
  -2   4  26       81.68       46.98     11.26 o
  -1   4  26      461.44      458.48     36.49 o
   0   4  26       22.76       18.00      8.50 o
   1   4  26      467.24      450.63     49.36 o
   2   4  26       79.87       80.50     28.45 o
   3   4  26      119.76      147.34     25.80 o
   4   4  26      154.02      137.53     33.05 o
   5   4  26       33.60       36.28     19.43 o
   6   4  26       95.59       95.57     23.79 o
   7   4  26       21.00        7.47      9.20 o
  -6   5  26       15.32       25.59     14.67 o
  -5   5  26      104.45      119.21     37.38 o
  -4   5  26      107.04      118.06     16.43 o
  -3   5  26       96.69       97.31     14.83 o
  -2   5  26      405.07      378.22     27.88 o
  -1   5  26       68.76       61.79     11.37 o
   0   5  26      150.55      165.39     16.89 o
   1   5  26       68.76       51.83      9.95 o
   2   5  26      409.20      483.09     30.73 o
   3   5  26       95.27       85.44     25.58 o
   4   5  26      111.03      104.77     22.19 o
   5   5  26      104.30      112.38     21.72 o
   6   5  26       15.41       24.57     11.08 o
  -6   6  26       18.76       64.73     12.97 o
  -5   6  26      176.19      182.04     22.52 o
  -4   6  26       23.97       41.37      8.99 o
  -3   6  26       98.88       81.87     12.00 o
  -2   6  26        0.72        9.54      8.65 o
  -1   6  26       96.74      109.40     12.92 o
   0   6  26      139.26      152.38     16.19 o
   1   6  26       98.38      113.64     17.03 o
   2   6  26        0.69       22.78     30.96 o
   3   6  26       99.71       85.14     15.31 o
   4   6  26       22.34       56.79     18.06 o
   5   6  26      176.35      150.02     28.75 o
   6   6  26       19.91       22.95     14.08 o
  -5   7  26       46.10       79.14     14.54 o
  -4   7  26      146.41      114.59     35.48 o
  -3   7  26       78.76       65.03     16.09 o
  -2   7  26      160.48      146.93     19.99 o
  -1   7  26       64.03       79.46     13.00 o
   0   7  26       50.65       36.21     12.01 o
   1   7  26       64.10       62.74     11.50 o
   2   7  26      156.34      120.88     51.43 o
   3   7  26       81.08       73.69     14.64 o
   4   7  26      148.19      185.35     23.78 o
   5   7  26       47.25       62.20     16.19 o
  -4   8  26        1.95       18.22      7.39 o
  -3   8  26       71.53       59.51     14.87 o
  -2   8  26       42.66       34.92     13.83 o
  -1   8  26      214.10      224.97     21.92 o
   0   8  26        3.50       29.60      9.21 o
   1   8  26      212.50      241.14     24.55 o
   2   8  26       43.17       60.39     18.89 o
   3   8  26       74.63       84.62     14.90 o
   4   8  26        1.70       65.94     19.20 o
  -1   9  26       27.89       25.66      8.89 o
   0   9  26      233.74      209.75     24.35 o
   1   9  26       27.23       41.18     11.61 o
   1   0  27      156.24      117.26     21.75 o
   2   0  27        3.96        5.87      8.77 o
   3   0  27        0.02       27.72      8.06 o
   4   0  27        3.37       -2.46     15.69 o
   5   0  27       62.20      117.60     19.04 o
   6   0  27      134.59      104.57     19.14 o
   7   0  27       53.52       50.87     15.89 o
  -7   1  27      123.03      128.30     20.34 o
  -6   1  27      324.15      363.54     38.37 o
  -5   1  27      655.08      693.82     88.12 o
  -4   1  27      791.04      839.26     61.57 o
  -3   1  27       99.12       90.79     18.88 o
  -2   1  27      501.18      509.35     35.52 o
  -1   1  27      137.57       94.92     15.87 o
   0   1  27        0.00       11.65     23.19 o
   1   1  27      137.40      135.90     25.06 o
   2   1  27      494.63      486.99     47.09 o
   3   1  27       95.28      128.39     23.16 o
   4   1  27      803.82      821.32     43.86 o
   5   1  27      656.81      724.84     71.47 o
   6   1  27      326.08      281.41     41.51 o
   7   1  27      124.74      123.03     24.00 o
  -7   2  27      130.78      105.50     16.29 o
  -6   2  27      205.87      233.83     29.18 o
  -5   2  27       23.00       19.11      7.72 o
  -4   2  27       25.60       19.48     22.09 o
  -3   2  27      252.28      256.53     26.50 o
  -2   2  27       57.48       44.53     17.39 o
  -1   2  27      361.74      351.53     40.34 o
   0   2  27      283.85      277.80     29.51 o
   1   2  27      362.43      377.46     33.32 o
   2   2  27       54.93       54.87     16.08 o
   3   2  27      246.97      234.16     38.43 o
   4   2  27       25.13       62.88     19.06 o
   5   2  27       26.90      122.77     37.06 o
   6   2  27      208.12      128.78     77.79 o
   7   2  27      126.06       84.28     17.64 o
  -6   3  27       33.92       35.75     11.18 o
  -5   3  27       40.44       61.16     11.72 o
  -4   3  27       64.94       58.17     12.89 o
  -3   3  27        4.30       19.16     11.04 o
  -2   3  27       18.59       11.25      8.39 o
  -1   3  27       12.43       22.21      7.06 o
   0   3  27        8.57       19.20      7.49 o
   1   3  27       12.41       23.37      7.92 o
   2   3  27       17.02       23.66      8.77 o
   3   3  27        3.77       11.74     14.87 o
   4   3  27       65.39       86.25     27.43 o
   5   3  27       39.25       22.65     17.75 o
   6   3  27       36.14       80.75     24.98 o
  -6   4  27       84.34       78.91     28.09 o
  -5   4  27       51.70       47.47     14.11 o
  -4   4  27      114.73       91.47     13.55 o
  -3   4  27       19.89       48.71     10.89 o
  -2   4  27      186.47      158.64     25.48 o
  -1   4  27      119.02       98.81     15.56 o
   0   4  27       40.00       40.88      9.41 o
   1   4  27      118.91      120.86     21.31 o
   2   4  27      189.37      163.96     40.46 o
   3   4  27       21.72       36.99     18.38 o
   4   4  27      116.53      147.04     34.13 o
   5   4  27       56.50       69.51     54.57 o
   6   4  27       85.61       48.95     22.95 o
  -5   5  27       21.18       38.15     10.82 o
  -4   5  27       70.46       72.70     18.17 o
  -3   5  27       17.06       24.16      7.03 o
  -2   5  27      356.04      386.89     37.42 o
  -1   5  27       62.55       49.90     11.03 o
   0   5  27       18.96       20.99      7.43 o
   1   5  27       62.51       84.26     18.66 o
   2   5  27      355.38      380.67     41.79 o
   3   5  27       17.90       30.71     12.00 o
   4   5  27       72.63       86.99     17.72 o
   5   5  27       19.55       24.78     10.80 o
  -5   6  27      237.17      243.06     26.52 o
  -4   6  27        9.58       11.67      7.51 o
  -3   6  27       41.47       32.88      8.75 o
  -2   6  27       43.80       61.09     10.26 o
  -1   6  27       54.70       41.92     10.17 o
   0   6  27       39.28       30.06      9.58 o
   1   6  27       56.29       49.31     11.90 o
   2   6  27       43.24       55.44     14.92 o
   3   6  27       44.40       44.71     13.32 o
   4   6  27       10.54       17.42     11.03 o
   5   6  27      234.14      256.49     39.16 o
  -4   7  27       25.12       55.35     11.00 o
  -3   7  27      176.52      204.96     22.22 o
  -2   7  27       35.59       50.77      9.91 o
  -1   7  27      136.68      156.91     19.47 o
   0   7  27       86.13       50.40     10.00 o
   1   7  27      141.57      176.45     19.48 o
   2   7  27       36.28       43.59     35.56 o
   3   7  27      171.69      190.00     29.13 o
   4   7  27       24.88       -5.01     13.50 o
  -2   8  27       49.69       68.71     13.56 o
  -1   8  27      338.95      345.83     39.52 o
   0   8  27       46.80       63.80     16.76 o
   1   8  27      342.79      348.27     44.33 o
   2   8  27       47.92       25.49     11.66 o
   0   0  28       11.56        4.90     13.45 o
   1   0  28        4.24        1.79     12.04 o
   2   0  28       40.04       31.28      9.18 o
   3   0  28      196.96      215.94     23.76 o
   4   0  28      155.21      180.84     30.14 o
   5   0  28       71.86       95.29     14.22 o
   6   0  28       35.05       30.03      9.87 o
  -6   1  28       30.46       24.30      9.04 o
  -5   1  28       38.22       59.42     14.41 o
  -4   1  28       86.22       53.77     11.49 o
  -3   1  28      154.02      185.24     21.25 o
  -2   1  28      108.05      122.88     18.34 o
  -1   1  28       25.17       23.13     13.54 o
   0   1  28        0.57       -0.25     14.35 o
   1   1  28       27.93       28.59     18.53 o
   2   1  28      106.97       90.16     38.01 o
   3   1  28      156.46      179.84     33.41 o
   4   1  28       88.81       65.44     13.22 o
   5   1  28       38.41       64.68     14.98 o
   6   1  28       30.03       32.78     14.39 o
  -6   2  28      125.42      142.41     21.59 o
  -5   2  28       34.46       23.34     10.40 o
  -4   2  28      155.08      172.84     31.00 o
  -3   2  28       15.16       21.80      9.28 o
  -2   2  28       65.53       61.91     11.39 o
  -1   2  28       54.60       34.60      7.70 o
   0   2  28        8.45       14.06     25.52 o
   1   2  28       51.07       41.44     12.62 o
   2   2  28       65.39       81.29     18.89 o
   3   2  28       15.94       12.77     17.93 o
   4   2  28      157.75      155.36     27.08 o
   5   2  28       34.10       19.37     15.96 o
   6   2  28      123.99      115.36     35.44 o
  -5   3  28       85.49       85.08     14.32 o
  -4   3  28       71.67       79.34     13.95 o
  -3   3  28      365.48      379.12     43.93 o
  -2   3  28      623.89      606.84     63.20 o
  -1   3  28      322.21      315.54     30.24 o
   0   3  28      334.75      320.45     62.12 o
   1   3  28      313.51      275.66     38.49 o
   2   3  28      616.33      654.92     92.14 o
   3   3  28      370.10      364.56     51.91 o
   4   3  28       69.38       68.08     24.60 o
   5   3  28       85.13       62.58     23.25 o
  -5   4  28        8.26        5.48     12.39 o
  -4   4  28       51.65       52.52     13.01 o
  -3   4  28      163.43      143.17     20.43 o
  -2   4  28      135.05      174.55     19.96 o
  -1   4  28       29.92       41.13     10.27 o
   0   4  28        0.05       14.68      8.01 o
   1   4  28       32.08       36.84     15.26 o
   2   4  28      131.45      149.64     29.68 o
[truncated: 5,002 more chars]
